# Supplementary material for: Assessing the probability of introduction and spread of avian influenza (AI) virus in commercial Australian poultry operations using an expert opinion elicitation
Source: PLoS One. 2018 Mar 1;13(3):e0193730. doi: 10.1371/journal.pone.0193730 (PMC5832321; doi:10.1371/journal.pone.0193730)
Supplement: S1 Dataset — (XLSX) [file pone.0193730.s002.xlsx]

## Sheet: Data
S1: Table showing estiumates as elicited by experts on the number of sheds affected by different pathways for introduction and spread of avian Influenza in the Australian commercial poultry industry
question_id	participant_id	Round 1				Round 2				Pert distribution	Weight allocated to experts based on their wild bird/virus or industry knowledge.
		Interval lower bound (min)	Interval upper bound (max)	likely estimate	Condifdence %	Interval lower bound (min)	Interval upper bound (max)	likely estimate	adjusted likely estimate
7a	1	0	10	10	80	0	10	10	10	8.33333	3
7a	2	0	30	5	90	0.462183	20.2012	20.2012	5	6.77723	2
7a	3	0	2	1	90	0.129244	1.65664	1.65664	1	0.964315	1
7a	4	0	5	1	80	0	5	5	1	1.5	3
7a	5
7a	6	0	15	10	75	0	17.7371	17.7371	10	9.62285	2
7a	7	0	10	5	90	0.303821	7.43674	7.43674	5	4.62343	2
7a	8	0	10	5	80	0	10	10	5	5	3
7a	9	0	10	5	80	0	10	10	5	5	3
7a	10
7a	11	0	15	10	70	0	21.1708	21.1708	10	10.1951	3
7b	1	20	30	20	60	17.9726	33.3127	33.3127	20	21.8809	3
7b	2
7b	3	10	15	10	90	10.4656	14.3503	14.3503	10.4656	11.113	1
7b	4	20	50	30	80	20	50	50	30	31.6667	3
7b	5
7b	6	25	50	40	75	24.0212	51.9951	51.9951	40	39.336	2
7b	7	10	50	30	100	13.1034	63.6139	63.6139	30	32.7862	2
7b	8	20	70	45	80	20	70	70	45	45	3
7b	9	10	30	20	80	10	30	30	20	20	3
7b	10	20	50	35	80	20	50	50	35	35	1
7b	11	10	50	35	70	8.18372	60.0863	60.0863	35	34.7117	3
7c	1	20	40	35	60	16.6389	47.8125	47.8125	35	34.0752	3
7c	2	20	50	35	90	22.1661	45.2312	45.2312	35	34.5662	2
7c	3	35	70	50	90	37.8093	64.8605	64.8605	50	50.445	1
7c	4
7c	5
7c	6	25	50	40	75	24.0212	51.9951	51.9951	40	39.336	2
7c	7	0	50	30	80	0	50	50	30	28.3333	2
7c	8	10	50	40	80	10	50	50	40	36.6667	3
7c	9	50	80	60	80	50	80	80	60	61.6667	3
7c	10	40	100	60	80	40	100	100	60	63.3333	1
7c	11	20	60	50	70	17.524	68.1534	68.1534	50	47.6129	3
7d	1	20	40	35	60	16.6389	47.8125	47.8125	35	34.0752	2
7d	2	20	60	30	80	20	60	60	30	33.3333	2
7d	3	5	20	15	90	5.89201	17.282	17.282	15	13.8623	3
7d	4
7d	5
7d	6	0	15	10	75	0	17.7371	17.7371	10	9.62285	1
7d	7	0	60	30	90	0.57589	37.7083	37.7083	30	26.3807	3
7d	8	0	20	10	80	0	20	20	10	10	2
7d	9	10	20	15	80	10	20	20	15	15	3
7d	10	20	50	20	80	20	50	50	20	25	2
7d	11	0	10	5	60	0	19.5529	19.5529	5	6.59214	3
8a	1	10	50	50	70	8.18372	60.0863	60.0863	50	44.7117	3
8a	2	10	60	20	90	12.4107	55.5986	55.5986	20	24.6682	2
8a	3	5	20	10	90	5.89201	17.282	17.282	10	10.529	1
8a	4	20	60	40	80	20	60	60	40	40	3
8a	5
8a	6	20	50	35	75	18.9651	52.6437	52.6437	35	35.2681	2
8a	7	0	100	65	80	0	100	100	65	60	2
8a	8	10	60	30	80	10	60	60	30	31.6667	3
8a	9	10	20	15	80	10	20	20	15	15	3
8a	10	0	25	10	80	0	25	25	10	10.8333	1
8a	11	0	20	15	70	0	29.0452	29.0452	15	14.8409	3
8b	1	10	50	10	70	8.18372	60.0863	60.0863	10	18.045	3
8b	2	50	100	60	90	54.005	92.646	92.646	60	64.4418	2
8b	3	5	10	10	90	5.41617	11.2865	11.2865	10	9.45045	1
8b	4	20	60	30	80	20	60	60	30	33.3333	3
8b	5
8b	6	20	50	35	75	18.9651	52.6437	52.6437	35	35.2681	2
8b	7	0	30	10	70	0	45.4319	45.4319	10	14.2386	2
8b	8	10	80	50	80	10	80	80	50	48.3333	3
8b	9	10	30	20	80	10	30	30	20	20	3
8b	10	10	25	20	80	10	25	25	20	19.1667	1
8b	11	10	50	35	70	8.18372	60.0863	60.0863	35	34.7117	3
8c	1	20	50	20	60	15.6634	63.2727	63.2727	20	26.4894	3
8c	2	10	50	10	90	12.0346	42.0393	42.0393	12.0346	17.0354	2
8c	3	45	70	70	90	47.2629	66.6711	66.6711	66.6711	63.4364	1
8c	4	10	35	29	80	10	35	35	29	26.8333	3
8c	5
8c	6	10	30	20	75	9.36965	31.8844	31.8844	20	20.209	2
8c	7	10	100	10	80	10	100	100	11	25.6667	2
8c	8	20	80	60	80	20	80	80	60	56.6667	3
8c	9	60	90	70	80	60	90	90	70	71.6667	3
8c	10	80	100	80	80	80	100	100	81	84	1
8c	11	20	60	45	70	17.524	68.1534	68.1534	45	44.2796	3
8d	1	10	40	20	60	6.80616	56.7749	56.7749	20	23.9302	2
8d	2	10	40	10	80	10	40	40	11	15.6667	2
8d	3	10	15	10	90	10.4656	14.3503	14.3503	10.4656	11.113	3
8d	4
8d	5
8d	6	5	20	10	75	4.5868	21.5532	21.5532	10	11.0233	1
8d	7	10	40	15	80	10	40	40	15	18.3333	3
8d	8	5	40	20	80	5	40	40	20	20.8333	2
8d	9	2	10	5	80	2	10	10	5	5.33333	3
8d	10	0	20	0	80	0	20	20	0	3.33333	2
8d	11	0	10	5	70	0	13.5851	13.5851	5	5.59752	3
9a	1	1	5	5	70	0.757511	5.82784	5.82784	5	4.43089	3
9a	2	0	10	5	80	0	10	10	5	5	2
9a	3	0	0	0	90	0	0	0	0	0	1
9a	4	0	10	5	80	0	10	10	5	5	3
9a	5
9a	6	0	15	10	75	0	17.7371	17.7371	10	9.62285	2
9a	7	0	10	0	90	0.303821	7.43674	7.43674	0.31	1.49676	2
9a	8	0	10	5	80	0	10	10	5	5	3
9a	9	0	10	5	80	0	10	10	5	5	3
9a	10	0	30	10	80	0	30	30	10	11.6667	1
9a	11	0	15	10	70	0	21.1708	21.1708	10	10.1951	3
9b	1	1	10	10	70	0.636547	12.4429	12.4429	10	8.84658	3
9b	2	60	90	70	80	60	90	90	70	71.6667	2
9b	3	5	15	10	90	5.68775	13.3546	13.3546	10	9.84039	1
9b	4	30	80	60	80	30	80	80	60	58.3333	3
9b	5
9b	6	30	60	50	75	28.8276	62.3977	62.3977	50	48.5375	2
9b	7	20	100	80	95	26.5657	75.9434	75.9434	75	67.0849	2
9b	8	20	70	60	80	20	70	70	60	55	3
9b	9	10	25	15	80	10	25	25	15	15.8333	3
9b	10	30	100	70	80	30	100	100	70	68.3333	1
9b	11	20	60	50	75	18.7625	63.8197	63.8197	50	47.097	3
9c	1	20	80	45	60	13.7702	114.164	100	45	48.9617	3
9c	2	0	20	5	80	0	20	20	5	6.66667	2
9c	3	35	60	50	90	37.1629	56.5428	56.5428	50	48.9509	1
9c	4	10	50	34	80	10	50	50	34	32.6667	3
9c	5
9c	6	25	50	30	75	24.0212	51.9951	51.9951	30	32.6694	2
9c	7	0	15	10	60	0	31.9625	31.9625	10	11.9938	2
9c	8	5	50	30	80	5	50	50	30	29.1667	3
9c	9	40	80	60	80	40	80	80	60	60	3
9c	10	10	100	30	80	10	100	100	30	38.3333	1
9c	11	20	50	30	75	18.9651	52.6437	52.6437	30	31.9348	3
9d	1	20	60	40	60	14.9035	79.5485	79.5485	40	42.4087	2
9d	2	10	60	20	80	10	60	60	20	25	2
9d	3	15	25	20	90	15.883	23.6402	23.6402	20	19.9205	3
9d	4	0	5	1	80	0	5	5	1	1.5	2
9d	5
9d	6	0	15	10	75	0	17.7371	17.7371	10	9.62285	1
9d	7	0	25	10	60	0	59.7913	59.7913	10	16.6319	3
9d	8	2	10	5	80	2	10	10	5	5.33333	2
9d	9	10	30	20	80	10	30	30	20	20	3
9d	10	10	50	30	80	10	50	50	30	30	2
9d	11	0	15	10	70	0	21.1708	21.1708	10	10.1951	3
10a	1	10	30	10	50	5.90886	48.3569	48.3569	10	15.711	3
10a	2	0	10	5	80	0	10	10	5	5	2
10a	3	0	0	0	90	0	0	0	0	0	1
10a	4	0	10	5	80	0	10	10	5	5	3
10a	5
10a	6	0	15	10	75	0	17.7371	17.7371	10	9.62285	2
10a	7	0	5	0	90	0.219252	3.92105	3.92105	0.22	0.836717	2
10a	8	0	20	10	80	0	20	20	10	10	3
10a	9	0	10	5	80	0	10	10	5	5	3
10a	10	5	50	20	80	5	50	50	20	22.5	1
10a	11	0	15	10	70	0	21.1708	21.1708	10	10.1951	3
10b	1	20	30	20	60	17.9726	33.3127	33.3127	20	21.8809	3
10b	2	60	90	70	80	60	90	90	70	71.6667	2
10b	3	5	15	10	90	5.68775	13.3546	13.3546	10	9.84039	1
10b	4	30	70	49	80	30	70	70	49	49.3333	3
10b	5
10b	6	30	60	40	75	28.8276	62.3977	62.3977	40	41.8709	2
10b	7	0	100	40	100	3.10336	23.6139	23.6139	23	19.7862	2
10b	8	20	80	50	80	20	80	80	50	50	3
10b	9	10	25	15	80	10	25	25	15	15.8333	3
10b	10	40	100	55	80	40	100	100	55	60	1
10b	11	10	50	35	70	8.18372	60.0863	60.0863	35	34.7117	3
10c	1	20	40	40	60	16.6389	47.8125	47.8125	40	37.4086	3
10c	2	0	20	5	80	0	20	20	5	6.66667	2
10c	3	50	75	60	90	52.3013	71.7187	71.7187	60	60.67	1
10c	4	10	60	45	80	10	60	60	45	41.6667	3
10c	5
10c	6	25	50	40	75	24.0212	51.9951	51.9951	40	39.336	2
10c	7	10	100	40	95	15.1505	67.7905	67.7905	40	40.4902	2
10c	8	10	60	40	80	10	60	60	40	38.3333	3
10c	9	60	90	70	80	60	90	90	70	71.6667	3
10c	10	30	100	40	80	30	100	100	40	48.3333	1
10c	11	20	60	50	70	17.524	68.1534	68.1534	50	47.6129	3
10d	1	20	40	30	60	16.6389	47.8125	47.8125	30	30.7419	2
10d	2	10	60	20	80	10	60	60	20	25	2
10d	3	5	10	10	90	5.41617	9.28651	9.28651	9	8.45045	3
10d	4	0	5	1	80	0	5	5	1	1.5	2
10d	5
10d	6	0	15	10	75	0	17.7371	17.7371	10	9.62285	1
10d	7	0	40	20	70	0	62.4634	62.4634	20	23.7439	3
10d	8	5	20	10	80	5	20	20	10	10.8333	2
10d	9	5	20	10	80	5	20	20	10	10.8333	3
10d	10	10	50	20	80	10	50	50	20	23.3333	2
10d	11	0	10	5	70	0	13.5851	13.5851	5	5.59752	3
11a	1	10	50	50	70	8.18372	60.0863	60.0863	50	44.7117	3
11a	2	30	60	30	80	30	60	60	30	35	2
11a	3	5	15	10	90	5.68775	13.3546	13.3546	10	9.84039	1
11a	4	20	50	30	80	20	50	50	30	31.6667	3
11a	5
11a	6	20	50	35	75	18.9651	52.6437	52.6437	35	35.2681	2
11a	7	40	100	80	90	44.3005	90.4118	90.4118	80	75.7854	2
11a	8	10	60	30	80	10	60	60	30	31.6667	3
11a	9	5	20	10	80	5	20	20	10	10.8333	3
11a	10	10	100	25	80	10	100	100	25	35	1
11a	11	15	30	25	70	13.8022	32.5085	32.5085	25	24.3851	3
11b	1	10	50	30	60	6.37442	75.0738	75.0738	30	33.5747	3
11b	2	50	100	50	80	50	100	100	50	58.3333	2
11b	3	5	15	10	90	5.68775	13.3546	13.3546	10	9.84039	1
11b	4	30	70	50	80	30	70	70	50	50	3
11b	5
11b	6	20	50	35	75	18.9651	52.6437	52.6437	35	35.2681	2
11b	7	0	30	10	70	0	45.4319	45.4319	10	14.2386	2
11b	8	10	80	40	80	10	80	80	40	41.6667	3
11b	9	5	30	10	80	5	30	30	10	12.5	3
11b	10	25	100	30	80	25	100	100	30	40.8333	1
11b	11	20	50	35	70	17.9184	55.6116	55.6116	35	35.5883	3
11c	1	20	50	20	60	15.6634	63.2727	63.2727	20	26.4894	3
11c	2	10	50	10	80	10	50	50	49	42.6667	2
11c	3	55	80	75	90	57.3342	76.7589	76.7589	75	72.3488	1
11c	4	5	30	19	80	5	30	30	19	18.5	3
11c	5
11c	6	10	30	20	75	9.36965	31.8844	31.8844	20	20.209	2
11c	7	0	60	5	100	2.51681	16.3453	16.3453	5	6.47701	2
11c	8	20	80	40	80	20	80	80	40	43.3333	3
11c	9	60	90	75	80	60	90	90	75	75	3
11c	10	50	100	60	80	50	100	100	60	65	1
11c	11	20	50	35	70	17.9184	55.6116	55.6116	35	35.5883	3
11d	1	20	40	20	60	16.6389	47.8125	47.8125	20	24.0752	2
11d	2	10	40	10	80	10	40	40	11	15.6667	2
11d	3	5	10	5	90	5.41617	9.28651	9.28651	5.5	6.11711	3
11d	4	0	5	1	80	0	5	5	1	1.5	2
11d	5
11d	6	5	20	10	75	4.5868	21.5532	21.5532	10	11.0233	1
11d	7	0	15	5	70	0	21.1708	21.1708	5	6.8618	3
11d	8	5	40	20	80	5	40	40	20	20.8333	2
11d	9	2	10	5	80	2	10	10	5	5.33333	3
11d	10	5	50	25	80	5	50	50	25	25.8333	2
11d	11	0	10	5	70	0	13.5851	13.5851	5	5.59752	3
12a	1	1	2	1	50	0.667188	2.59887	2.59887	1	1.21101	3
12a	2	0	10	3	70	0	13.5851	13.5851	3	4.26418	2
12a	3	5	5	5	90	5	5	5	5	5	1
12a	4	0	1	1	50	0	1.72998	1.72998	1	0.954996	3
12a	5
12a	6	0	0	0	75	0	0	0	0	0
12a	7	0	2	0	60	0	2.99486	2.99486	0	0.499143	2
12a	8										3
12a	9	3	7	5	75	2.84516	7.32215	7.32215	5	5.02789	3
12a	10	3	10	5	90	3.41617	9.28651	9.28651	5	5.45045	1
12a	11	0	2	1	90	0.129244	1.65664	1.65664	1	0.964315	3
12b	1	1	5	2	60	0.50193	6.98972	6.98972	2	2.58194	3
12b	2	0	20	3	70	0	29.0452	29.0452	3	6.84086	2
12b	3	5	5	5	90	5	5	5	5	5	1
12b	4	0	1	1	50	0	1.72998	1.72998	1	0.954996	3
12b	5
12b	6	0	0	0	50	0	0	0	0	0	2
12b	7	0	2	0	60	0	2.99486	2.99486	0	0.499143	2
12b	8
12b	9	5	10	7	75	4.79639	10.3864	10.3864	7	7.19713	3
12b	10	3	10	5	90	3.41617	9.28651	9.28651	5	5.45045	1
12b	11	0	5	2	90	0.219252	3.92105	3.92105	2	2.02338	3
12c	1	5	10	5	60	4.12303	11.883	11.883	5	6.001	3
12c	2	0	20	3	70	0	29.0452	29.0452	3	6.84086	2
12c	3
12c	4	0	3	1	50	0	6.45278	6.45278	1	1.74213	3
12c	5
12c	6	0	0	0	50	0	0	0	0	0	2
12c	7	0	2	0	60	0	2.99486	2.99486	0	0.499143	2
12c	8
12c	9
12c	10	3	10	5	90	3.41617	9.28651	9.28651	5	5.45045	1
12c	11	0	7	3	80	0	7	7	3	3.16667	3
12d	1	5	10	5	60	4.12303	11.883	11.883	5	6.001	3
12d	2	0	30	3	70	0	45.4319	45.4319	3	9.57198	2
12d	3
12d	4	0	5	1	50	0	12.4108	12.4108	1	2.73513	3
12d	5
12d	6	0	10	5	50	0	31.2747	31.2747	5	8.54578	2
12d	7	0	4	0	60	0	6.60648	6.60648	0	1.10108	2
12d	8
12d	9
12d	10	3	10	5	90	3.41617	9.28651	9.28651	5	5.45045	1
12d	11	0	10	4	75	0	11.6098	11.6098	4	4.60163	3
13a	1	1	5	2	50	0.221393	8.82484	8.82484	2	2.84104	3
13a	2	0	10	3	90	0.303821	7.43674	7.43674	3	3.29009	2
13a	3	5	15	10	90	5.68775	13.3546	13.3546	10	9.84039	1
13a	4	1	10	5	70	0.636547	12.4429	12.4429	5	5.51325	3
13a	5
13a	6	0	10	5	75	0	11.6098	11.6098	5	5.26829	2
13a	7	0	40	20	80	0	40	40	20	20	2
13a	8	5	40	20	70	3.78585	50.4015	50.4015	20	22.3646	3
13a	9	2	10	5	80	2	10	10	5	5.33333	3
13a	10	0	10	5	90	0.219252	9.92105	9.92105	5	5.02338	1
13a	11	0	3	1	90	0.165765	2.43122	2.43122	1	1.0995	3
13b	1	1	5	2	60	0.50193	6.98972	6.98972	2	2.58194	3
13b	2	0	10	3	90	0.303821	7.43674	7.43674	3	3.29009	2
13b	3	10	30	15	90	11.3361	26.6425	26.6425	15	16.3298	1
13b	4	3	15	7	70	2.39805	17.8343	17.8343	7	8.03873	3
13b	5
13b	6	0	20	10	75	0	23.9763	23.9763	10	10.6627	2
13b	7
13b	8
13b	9	5	15	7	80	5	15	15	7	8	3
13b	10	0	50	10	90	0.544979	32.0102	32.0102	10	12.0925	1
13b	11	0	5	2	90	0.219252	3.92105	3.92105	2	2.02338	3
13c	1	5	20	10	60	3.32831	28.1106	28.1106	10	11.9065	3
13c	2	0	10	3	90	0.303821	7.43674	7.43674	3	3.29009	2
13c	3	15	45	20	90	16.983	39.9275	39.9275	20	22.8184	1
13c	4	5	25	10	70	4.0493	29.8954	29.8954	10	12.3241	3
13c	5
13c	6	5	30	20	75	4.46423	33.0395	33.0395	20	19.584	2
13c	7
13c	8	15	60	40	70	12.6692	70.4015	70.4015	40	40.5118	3
13c	9	10	30	20	80	10	30	30	20	20	3
13c	10	15	100	25	90	19.2119	85.9194	85.9194	25	34.1886	1
13c	11	0	10	3	90	0.303821	7.43674	7.43674	3	3.29009	3
13d	1	10	50	30	60	6.37442	75.0738	75.0738	30	33.5747	2
13d	2
13d	3	30	60	55	90	32.4107	55.5986	55.5986	55	51.3349	3
13d	4	5	25	15	70	4.0493	29.8954	29.8954	15	15.6574	2
13d	5
13d	6	10	50	25	75	9.07974	54.6562	54.6562	25	27.2893	1
13d	7	30	100	80	80	30	100	100	80	75	3
13d	8	20	70	50	70	17.1961	80.9404	80.9404	50	49.6894	2
13d	9	30	70	40	80	30	70	70	40	43.3333	3
13d	10	20	100	25	90	19.2119	85.9194	85.9194	25	34.1886	2
13d	11
14a	1	1	2	1	50	0.667188	2.59887	2.59887	1	1.21101	3
14a	2	0	20	3	70	0	29.0452	29.0452	3	6.84086	2
14a	3	5	5	5	90	5	5	5	5	5	1
14a	4	0	1	1	50	0	1.72998	1.72998	1	0.954996	3
14a	5
14a	6	0	0	0	75	0	0	0	0	0	2
14a	7	0	2	0	60	0	2.99486	2.99486	0	0.499143	2
14a	8										3
14a	9	3	7	5	75	2.84516	7.32215	7.32215	5	5.02789	3
14a	10	10	25	7	50	6.47647	37.2534	37.2534	7	11.955	1
14a	11	0	2	1	90	0.129244	1.65664	1.65664	1	0.964315	3
14b	1	1	5	1	60	0.50193	6.98972	6.98972	1	1.91527	3
14b	2	0	20	3	70	0	29.0452	29.0452	3	6.84086	2
14b	3	5	5	5	90	5	5	5	5	5	1
14b	4	0	1	1	50	0	1.72998	1.72998	1	0.954996	3
14b	5
14b	6	0	0	0	50	0	0	0	0	0	2
14b	7	0	2	0	60	0	2.99486	2.99486	0	0.499143	2
14b	8
14b	9	5	15	10	75	4.674	15.9193	15.9193	10	10.0989	3
14b	10	10	25	10	50	6.47647	37.2534	37.2534	10	13.955	1
14b	11	0	5	2	90	0.219252	3.92105	3.92105	2	2.02338	3
14c	1	2	10	2	60	1.13807	14.4345	14.4345	2	3.92876	3
14c	2	0	20	3	70	0	29.0452	29.0452	3	6.84086	2
14c	3	5	50	5	90	6.60292	39.2477	39.2477	6.7	12.1084	1
14c	4	0	3	1	50	0	6.45278	6.45278	1	1.74213	3
14c	5
14c	6	0	0	0	50	0	0	0	0	0	2
14c	7	0	5	1	60	0	8.57209	8.57209	1	2.09535	2
14c	8
14c	9	10	20	15	75	9.60224	20.7878	20.7878	15	15.065	3
14c	10	10	25	10	50	6.47647	37.2534	37.2534	10	13.955	1
14c	11	0	7	3	80	0	7	7	3	3.16667	3
14d	1	5	10	5	60	4.12303	11.883	11.883	5	6.001	3
14d	2	0	30	3	70	0	45.4319	45.4319	3	9.57198	2
14d	3
14d	4	0	5	1	50	0	12.4108	12.4108	1	2.73513	3
14d	5
14d	6	0	10	5	50	0	31.2747	31.2747	5	8.54578	2
14d	7	0	5	1	60	0	8.57209	8.57209	1	2.09535	2
14d	8
14d	9
14d	10	10	25	10	50	6.47647	37.2534	37.2534	10	13.955	1
14d	11	0	10	4	75	0	11.6098	11.6098	4	4.60163	3
15a	1	1	2	1	50	0.667188	2.59887	2.59887	1	1.21101	3
15a	2	0	10	3	70	0	13.5851	13.5851	3	4.26418	2
15a	3	5	5	5	90	5	5	5	5	5	1
15a	4	0	1	1	50	0	1.72998	1.72998	1	0.954996	3
15a	5
15a	6	0	0	0	75	0	0	0	0	0	2
15a	7	0	2	0	60	0	2.99486	2.99486	0	0.499143	2
15a	8
15a	9	3	7	5	75	2.84516	7.32215	7.32215	5	5.02789	3
15a	10	10	25	7	50	6.47647	37.2534	37.2534	7	11.955	1
15a	11	0	2	1	90	0.129244	1.65664	1.65664	1	0.964315	3
15b	1	1	5	2	60	0.50193	6.98972	6.98972	2	2.58194	3
15b	2	0	10	3	70	0	13.5851	13.5851	3	4.26418	2
15b	3	5	5	5	90	5	5	5	5	5	1
15b	4	0	1	1	50	0	1.72998	1.72998	1	0.954996	3
15b	5
15b	6	0	0	0	50	0	0	0	0	0	2
15b	7	0	2	0	60	0	2.99486	2.99486	0	0.499143	2
15b	8
15b	9	5	10	7	75	4.79639	10.3864	10.3864	7	7.19713	3
15b	10	10	25	7	50	6.47647	37.2534	37.2534	7	11.955	1
15b	11	0	5	2	90	0.219252	3.92105	3.92105	2	2.02338	3
15c	1	5	10	5	60	4.12303	11.883	11.883	5	6.001	3
15c	2	0	20	3	70	0	29.0452	29.0452	3	6.84086	2
15c	3	5	50	5	90	6.60292	39.2477	39.2477	6.7	12.1084	1
15c	4	0	3	1	50	0	6.45278	6.45278	1	1.74213	3
15c	5
15c	6	0	0	0	50	0	0	0	0	0	2
15c	7	0	10	2	60	0	19.5529	19.5529	2	4.59214	2
15c	8
15c	9
15c	10	10	25	7	50	6.47647	37.2534	37.2534	7	11.955	1
15c	11	0	7	3	80	0	7	7	3	3.16667	3
15d	1	5	10	5	60	4.12303	11.883	11.883	5	6.001	3
15d	2	0	30	3	70	0	45.4319	45.4319	3	9.57198	2
15d	3
15d	4	0	5	1	50	0	12.4108	12.4108	1	2.73513	3
15d	5
15d	6	0	10	5	50	0	31.2747	31.2747	5	8.54578	2
15d	7	0	20	4	60	0	45.4416	45.4416	4	10.2403	2
15d	8	10	70	35	60	5.76503	114.447	100	35	40.9608	3
15d	9	20	40	30	75	19.2148	41.5925	41.5925	30	30.1346	3
15d	10	10	40	10	50	5.09399	73.0074	73.0074	10	19.6836	1
15d	11	0	10	4	75	0	11.6098	11.6098	4	4.60163	3
16a	1	1	5	2	50	0.221393	8.82484	8.82484	2	2.84104	3
16a	2	0	10	3	90	0.303821	7.43674	7.43674	3	3.29009	2
16a	3	5	20	10	90	5.89201	17.282	17.282	10	10.529	1
16a	4	1	10	5	70	0.636547	12.4429	12.4429	5	5.51325	3
16a	5
16a	6	10	25	10	75	9.47405	26.3056	26.3056	10	12.6299	2
16a	7
16a	8	1	30	20	70	0.448742	41.7958	41.7958	20	20.3741	3
16a	9	5	10	7	80	5	10	10	7	7.16667	3
16a	10	20	100	20	90	23.9854	83.8897	83.8897	24	33.9792	1
16a	11	0	2	1	90	0.129244	1.65664	1.65664	1	0.964315	3
16b	1	1	5	2	50	0.221393	8.82484	8.82484	2	2.84104	3
16b	2	0	10	3	90	0.303821	7.43674	7.43674	3	3.29009	2
16b	3	10	35	15	90	11.5418	30.5743	30.5743	15	17.0194	1
16b	4	3	15	7	70	2.39805	17.8343	17.8343	7	8.03873	3
16b	5
16b	6	25	60	40	75	23.7673	63.036	63.036	40	41.1339	2
16b	7	0	100	80	100	3.10336	23.6139	23.6139	23	19.7862	2
16b	8	2	40	30	70	1.20553	54.7688	54.7688	30	29.3291	3
16b	9	10	20	15	80	10	20	20	15	15	3
16b	10	20	100	40	90	24.3005	90.4118	90.4118	40	45.7854	1
16b	11	0	5	2	90	0.219252	3.92105	3.92105	2	2.02338	3
16c	1	5	20	10	60	3.32831	28.1106	28.1106	10	11.9065	3
16c	2	0	10	3	90	0.303821	7.43674	7.43674	3	3.29009	2
16c	3	20	50	25	90	22.1661	45.2312	45.2312	25	27.8996	1
16c	4	5	25	10	70	4.0493	29.8954	29.8954	10	12.3241	3
16c	5
16c	6	25	60	40	75	23.7673	63.036	63.036	40	41.1339	2
16c	7
16c	8	5	50	40	70	3.66453	64.6015	64.6015	40	38.0443	3
16c	9	20	30	25	80	20	30	30	25	25	3
16c	10	40	100	50	90	44.005	92.646	92.646	50	56.1085	1
16c	11	0	10	5	80	0	10	10	5	5	3
16d	1	10	50	30	60	6.37442	75.0738	75.0738	30	33.5747	3
16d	2	0	10	3	90	0.303821	7.43674	7.43674	3	3.29009	2
16d	3	35	65	50	90	37.497	60.7191	60.7191	50	49.7027	1
16d	4	5	25	15	70	4.0493	29.8954	29.8954	15	15.6574	3
16d	5
16d	6	40	70	50	75	38.7376	72.2556	72.2556	50	51.8322	2
16d	7	40	100	90	90	44.3005	90.4118	90.4118	90	82.4521	2
16d	8	10	60	50	70	7.9923	73.6194	73.6194	50	46.9353	3
16d	9	30	50	40	80	30	50	50	40	40	3
16d	10	50	100	50	90	54.005	92.646	92.646	55	61.1085	1
16d	11	0	15	10	75	0	17.7371	17.7371	10	9.62285	3
18a	1	60	80	80	70	57.9985	82.7479	82.7479	80	76.7911	2
18a	2	80	100	95	90	82.0019	97.564	97.564	95	93.261	2
18a	3	90	100	97	90	91.0558	98.8416	98.8416	97	96.3162	3
18a	4	70	95	85	85	71.1924	93.4144	93.4144	85	84.1011	2
18a	5
18a	6	50	100	75	85	51.9607	96.2609	96.2609	75	74.7036	1
18a	7	80	100	100	90	82.0019	97.564	97.564	95	93.261	3
18a	8	70	100	90	100	78.0827	89.6772	89.6772	88	86.6267	2
18a	9	90	100	95	90	91.0558	98.8416	98.8416	95	94.9829	3
18a	10	70	100	80	100	78.0827	89.6772	89.6772	80	81.2933	2
18a	11	75	100	90	95	78.8375	95.1453	95.1453	90	88.9971	3
18b	1	40	80	60	60	33.3319	95.7322	95.7322	60	61.5107	2
18b	2	80	100	95	90	82.0019	97.564	97.564	95	93.261	2
18b	3	90	100	97	90	91.0558	98.8416	98.8416	97	96.3162	3
18b	4	70	95	85	85	71.1924	93.4144	93.4144	85	84.1011	2
18b	5
18b	6	50	100	75	85	51.9607	96.2609	96.2609	75	74.7036	1
18b	7	80	100	100	90	82.0019	97.564	97.564	97	94.5943	3
18b	8	70	100	90	100	78.0827	89.6772	89.6772	89	87.2933	2
18b	9	90	100	90	90	91.0558	98.8416	98.8416	92	92.9829	3
18b	10	70	100	80	100	78.0827	89.6772	89.6772	80	81.2933	2
18b	11	70	100	90	90	72.8232	96.1375	96.1375	90	88.1601	3
18c	1	60	80	80	70	57.9985	82.7479	82.7479	80	76.7911	2
18c	2	70	100	85	90	72.8232	96.1375	96.1375	85	84.8268	2
18c	3	90	100	97	90	91.0558	98.8416	98.8416	97	96.3162	3
18c	4	70	95	85	85	71.1924	93.4144	93.4144	85	84.1011	2
18c	5
18c	6	75	100	90	85	76.2027	98.4266	98.4266	90	89.1049	1
18c	7	30	100	80	90	34.3276	87.6275	87.6275	80	73.6592	3
18c	8	70	100	90	100	78.0827	89.6772	89.6772	89	87.2933	2
18c	9	80	100	85	90	82.0019	97.564	97.564	85	86.5943	3
18c	10	20	50	50	90	22.1661	45.2312	45.2312	45	41.2329	2
18c	11	80	100	85	95	83.156	96.2123	96.2123	85	86.5614	3
18d	1	40	70	60	60	34.5317	80.9268	80.9268	60	59.2431	2
18d	2	70	100	85	90	72.8232	96.1375	96.1375	85	84.8268	2
18d	3	85	100	95	90	86.5434	98.2193	98.2193	95	94.1271	3
18d	4	70	95	85	85	71.1924	93.4144	93.4144	85	84.1011	2
18d	5
18d	6	75	100	90	85	76.2027	98.4266	98.4266	90	89.1049	1
18d	7	25	100	75	90	29.2119	85.9194	85.9194	75	69.1886	3
18d	8	70	100	90	100	78.0827	89.6772	89.6772	89	87.2933	2
18d	9	70	90	80	90	71.9765	87.5353	87.5353	80	79.9186	3
18d	10	15	50	50	90	17.1895	43.861	43.861	43	38.8418	2
18d	11	70	100	82	90	72.8232	96.1375	96.1375	82	82.8268	3
18e	1	40	80	60	60	33.3319	95.7322	95.7322	60	61.5107	2
18e	2	70	100	85	90	72.8232	96.1375	96.1375	85	84.8268	2
18e	3	85	100	95	90	86.5434	98.2193	98.2193	95	94.1271	3
18e	4	70	95	85	85	71.1924	93.4144	93.4144	85	84.1011	2
18e	5
18e	6	75	100	90	85	76.2027	98.4266	98.4266	90	89.1049	1
18e	7	30	100	70	90	34.3276	87.6275	87.6275	70	66.9925	3
18e	8	70	100	90	100	78.0827	89.6772	89.6772	89	87.2933	2
18e	9	60	80	70	90	61.9442	77.4981	77.4981	70	69.9071	3
18e	10	15	50	50	90	17.1895	43.861	43.861	43	38.8418	2
18e	11	60	100	80	80	60	100	100	80	80	3
19a	1	1	10	5	60	0.282406	16.1552	16.1552	5	6.07294	3
19a	2	0	20	5	80	0	20	20	5	6.66667	2
19a	3	10	15	10	80	10	15	15	11	11.5	1
19a	4	0	0	0	100	0	0	0	0	0	3
19a	5
19a	6	0	10	5	50	0	31.2747	31.2747	5	8.54578	2
19a	7	0	100	10	60	0	335.376	100	10	23.3333	2
19a	8	0	15	10	70	0	21.1708	21.1708	10	10.1951	3
19a	9	2	10	5	60	1.13807	14.4345	14.4345	5	5.92876	3
19a	10	0	0	0	90	0	0	0	0	0	1
19a	11	0	15	10	80	0	15	15	10	9.16667	3
19b	1	1	10	5	60	0.282406	16.1552	16.1552	5	6.07294	3
19b	2	0	20	5	80	0	20	20	5	6.66667	2
19b	3	10	15	10	80	10	15	15	11	11.5	1
19b	4	0	0	0	100	0	0	0	0	0	3
19b	5
19b	6	0	10	5	50	0	31.2747	31.2747	5	8.54578	2
19b	7	0	100	10	60	0	335.376	100	10	23.3333	2
19b	8	0	15	10	70	0	21.1708	21.1708	10	10.1951	3
19b	9	2	10	5	60	1.13807	14.4345	14.4345	5	5.92876	3
19b	10	0	0	0	90	0	0	0	0	0	1
19b	11	0	15	10	80	0	15	15	10	9.16667	3
19c	1	5	20	10	50	2.41921	35.8507	35.8507	10	13.045	3
19c	2	0	40	10	80	0	40	40	10	13.3333	2
19c	3	80	95	90	80	80	95	95	90	89.1667	1
19c	4
19c	5
19c	6
19c	7	50	100	90	60	41.6786	119.693	100	90	83.6131	2
19c	8	20	80	60	70	16.9162	93.9418	93.9418	60	58.4763	3
19c	9	10	30	20	60	7.39635	39.6129	39.6129	20	21.1682	3
19c	10	50	100	100	90	50	100	100	99	91	1
19c	11	40	80	70	70	36.8439	86.7553	86.7553	70	67.2665	3
19d	1	5	25	10	50	2.10663	49.2153	49.2153	10	15.2203	3
19d	2	0	40	10	80	0	40	40	10	13.3333	2
19d	3	80	95	90	80	80	95	95	90	89.1667	1
19d	4	0	20	5	50	0	81.3662	81.3662	5	16.8944	3
19d	5
19d	6	10	30	20	50	5.90886	48.3569	48.3569	20	22.3776	2
19d	7	50	100	90	60	41.6786	119.693	100	90	83.6131	2
19d	8	20	80	60	70	16.9162	93.9418	93.9418	60	58.4763	3
19d	9	10	30	20	60	7.39635	39.6129	39.6129	20	21.1682	3
19d	10	50	100	100	90	50	100	100	100	91.6667	1
19d	11	50	80	75	70	47.2984	84.5307	84.5307	75	71.9715	3
19e	1	5	30	10	50	1.87077	63.7909	63.7909	10	17.6103	3
19e	2	0	40	10	80	0	40	40	10	13.3333	2
19e	3	80	95	90	80	80	95	95	90	89.1667	1
19e	4	0	20	5	50	0	81.3662	81.3662	5	16.8944	3
19e	5
19e	6	10	30	20	50	5.90886	48.3569	48.3569	20	22.3776	2
19e	7	50	100	90	60	41.6786	119.693	100	90	83.6131	2
19e	8	20	80	60	70	16.9162	93.9418	93.9418	60	58.4763	3
19e	9	10	30	20	60	7.39635	39.6129	39.6129	20	21.1682	3
19e	10	50	100	100	90	50	100	100	100	91.6667	1
19e	11	50	80	70	70	47.2984	84.5307	84.5307	70	68.6382	3
20a	1	5	25	10	70	4.0493	29.8954	29.8954	10	12.3241	2
20a	2	0	100	100	100	3.10336	23.6139	23.6139	23	19.7862	2
20a	3	0	15	10	90	0.359007	10.7733	10.7733	10	8.52205	3
20a	4	10	80	50	80	10	80	80	50	48.3333	2
20a	5
20a	6	10	80	50	90	12.7191	63.9458	63.9458	50	46.1108	1
20a	7	0	100	50	100	3.10336	23.6139	23.6139	23	19.7862	3
20a	8	10	80	40	70	7.69725	101.446	100	40	44.6162	2
20a	9	30	70	50	75	28.5708	73.4315	73.4315	50	50.3337	3
20a	10	50	100	40	90	54.005	92.646	92.646	55	61.1085	2
20a	11	50	100	75	85	51.9607	96.2609	96.2609	75	74.7036	3
20b	1	25	75	50	70	21.9176	85.222	85.222	50	51.1899	2
20b	2	0	100	100	100	3.10336	23.6139	23.6139	22	19.1196	2
20b	3	5	30	20	90	6.19548	24.8496	24.8496	20	18.5075	3
20b	4	10	80	60	80	10	80	80	60	55	2
20b	5
20b	6	10	80	50	90	12.7191	63.9458	63.9458	50	46.1108	1
20b	7	0	100	70	100	3.10336	23.6139	23.6139	20	17.7862	3
20b	8	10	80	40	70	7.69725	101.446	100	40	44.6162	2
20b	9	30	70	50	75	28.5708	73.4315	73.4315	50	50.3337	3
20b	10	50	100	40	90	54.005	92.646	92.646	55	61.1085	2
20b	11	40	100	70	85	42.0923	95.096	95.096	70	69.5314	3
20c	1	5	20	5	60	3.32831	28.1106	28.1106	5	8.57316	2
20c	2	0	100	100	100	3.10336	23.6139	23.6139	23	19.7862	2
20c	3	20	80	60	90	23.3828	68.7624	68.7624	60	55.3575	3
20c	4	30	100	50	90	34.3276	87.6275	87.6275	50	53.6592	2
20c	5
20c	6	40	90	65	90	43.7809	82.3167	82.3167	65	64.3496	1
20c	7	20	100	90	80	20	100	100	90	80	3
20c	8	45	95	70	70	41.186	103.679	100	70	70.1977	2
20c	9	70	100	80	75	68.589	102.048	100	80	81.4315	3
20c	10	50	100	100	90	50	100	100	100	91.6667	2
20c	11	70	100	85	85	71.395	98.0538	98.0538	85	84.9081	3
20d	1	5	25	10	70	4.0493	29.8954	29.8954	10	12.3241	2
20d	2	0	100	100	100	3.10336	23.6139	23.6139	23	19.7862	2
20d	3	20	90	70	90	23.6988	76.3721	76.3721	70	63.3452	3
20d	4	30	100	50	90	34.3276	87.6275	87.6275	50	53.6592	2
20d	5
20d	6	40	90	65	90	43.7809	82.3167	82.3167	65	64.3496	1
20d	7	30	100	90	80	30	100	100	90	81.6667	3
20d	8	45	95	70	70	41.186	103.679	100	70	70.1977	2
20d	9	70	100	80	75	68.589	102.048	100	80	81.4315	3
20d	10	50	100	100	90	50	100	100	100	91.6667	2
20d	11	70	100	90	85	71.395	98.0538	98.0538	90	88.2415	3
20e	1	25	75	50	70	21.9176	85.222	85.222	50	51.1899	2
20e	2	0	100	100	100	3.10336	23.6139	23.6139	23	19.7862	2
20e	3	40	95	90	90	44.0467	86.3759	86.3759	85	78.4038	3
20e	4	40	100	60	90	44.3005	90.4118	90.4118	60	62.4521	2
20e	5
20e	6	40	90	65	90	43.7809	82.3167	82.3167	65	64.3496	1
20e	7	40	100	90	80	40	100	100	90	83.3333	3
20e	8	45	95	70	70	41.186	103.679	100	70	70.1977	2
20e	9	70	100	80	75	68.589	102.048	100	80	81.4315	3
20e	10	50	100	100	90	50	100	100	100	91.6667	2
20e	11	70	100	90	85	71.395	98.0538	98.0538	90	88.2415	3
21a	1	5	10	10	50	3.57073	13.4397	13.4397	10	9.50174	3
21a	2	0	10	5	90	0.303821	7.43674	7.43674	5	4.62343	2
21a	3	0	15	5	90	0.359007	10.7733	10.7733	5	5.18872	1
21a	4	0	10	5	60	0	19.5529	19.5529	5	6.59214	3
21a	5
21a	6	0	20	10	75	0	23.9763	23.9763	10	10.6627	2
21a	7	0	10	5	60	0	19.5529	19.5529	5	6.59214	2
21a	8	1	5	3	70	0.757511	5.82784	5.82784	3	3.09756	3
21a	9	2	10	5	75	1.78601	10.8449	10.8449	5	5.43849	3
21a	10	5	15	10	90	5.68775	13.3546	13.3546	10	9.84039	1
21a	11	0	2	0.5	70	0	2.41392	2.41392	0.5	0.735653	3
21b	1	10	30	20	60	7.39635	39.6129	39.6129	20	21.1682	2
21b	2	0	20	5	90	0.400516	13.9945	13.9945	5	5.7325	2
21b	3	0	15	5	90	0.359007	10.7733	10.7733	5	5.18872	3
21b	4	0	5	1	50	0	12.4108	12.4108	1	2.73513	2
21b	5
21b	6	0	20	10	75	0	23.9763	23.9763	10	10.6627	1
21b	7	0	80	10	60	0	253.686	100	10	23.3333	3
21b	8	3	10	4	70	2.55119	11.3902	11.3902	4	4.99023	2
21b	9	5	7	5	75	4.90249	7.13216	7.13216	5	5.33911	3
21b	10	0	5	3	90	0	5	5	3	2.83333	2
21b	11	10	25	15	80	10	25	25	15	15.8333	3
21c	1	10	50	25	60	6.37442	75.0738	75.0738	25	30.2414	2
21c	2	0	100	30	100	3.10336	23.6139	23.6139	23	19.7862	2
21c	3	5	30	20	90	6.19548	24.8496	24.8496	20	18.5075	3
21c	4	30	50	40	70	28.2365	53.0762	53.0762	40	40.2188	2
21c	5
21c	6	20	45	30	75	19.0828	47.101	47.101	30	31.0306	1
21c	7	10	80	30	60	5.53659	135.31	100	30	37.5894	3
21c	8	20	50	30	70	17.9184	55.6116	55.6116	30	32.255	2
21c	9	10	30	20	75	9.36965	31.8844	31.8844	20	20.209	3
21c	10	10	80	50	90	12.7191	63.9458	63.9458	50	46.1108	2
21c	11	25	50	32	80	25	50	50	32	33.8333	3
21d	1	5	30	25	60	2.91044	46.565	46.565	25	24.9126	2
21d	2	0	100	30	100	3.10336	23.6139	23.6139	23	19.7862	2
21d	3	30	60	50	90	32.4107	55.5986	55.5986	50	48.0016	3
21d	4	30	50	40	70	28.2365	53.0762	53.0762	40	40.2188	2
21d	5
21d	6	20	45	30	75	19.0828	47.101	47.101	30	31.0306	1
21d	7	10	80	20	60	5.53659	135.31	100	20	30.9228	3
21d	8	10	60	50	70	7.9923	73.6194	73.6194	50	46.9353	2
21d	9	20	45	35	75	19.0828	47.101	47.101	35	34.364	3
21d	10	10	80	50	90	12.7191	63.9458	63.9458	50	46.1108	2
21d	11	25	55	33	80	25	55	55	33	35.3333	3
21e	1	10	50	20	60	6.37442	75.0738	75.0738	20	26.908	2
21e	2	0	100	30	100	3.10336	23.6139	23.6139	23	19.7862	2
21e	3	5	30	20	90	6.19548	24.8496	24.8496	20	18.5075	3
21e	4	10	20	15	70	9.19423	21.6599	21.6599	15	15.1424	2
21e	5
21e	6	5	30	20	75	4.46423	33.0395	33.0395	20	19.584	1
21e	7	20	80	35	60	13.7702	114.164	100	35	42.295	3
21e	8	15	50	25	70	12.9602	57.452	57.452	25	28.402	2
21e	9	20	45	35	75	19.0828	47.101	47.101	35	34.364	3
21e	10	10	80	50	90	12.7191	63.9458	63.9458	50	46.1108	2
21e	11	10	40	14.5	80	10	40	40	14.5	18	3
22a	1	5	10	10	60	4.12303	11.883	11.883	10	9.33434	3
22a	2	0	10	5	90	0.303821	7.43674	7.43674	5	4.62343	2
22a	3	0	10	5	90	0.303821	7.43674	7.43674	5	4.62343	1
22a	4	10	30	15	50	5.90886	48.3569	48.3569	15	19.0443	3
22a	5
22a	6	5	25	5	75	4.51925	27.2647	27.2647	5	8.63066	2
22a	7	0	100	5	100	3.10336	23.6139	23.6139	5	7.78622	2
22a	8	3	20	15	70	2.29106	24.5237	24.5237	15	14.4691	3
22a	9	2	10	5	75	1.78601	10.8449	10.8449	5	5.43849	3
22a	10	5	10	5	90	5.41617	9.28651	9.28651	5.5	6.11711	1
22a	11	0	5	1	60	0	8.57209	8.57209	1	2.09535	3
22b	1	10	40	30	60	6.80616	56.7749	56.7749	30	30.5968	2
22b	2	0	20	5	90	0.400516	13.9945	13.9945	5	5.7325	2
22b	3	10	20	15	90	10.8158	18.5501	18.5501	15	14.8943	3
22b	4	0	5	1	50	0	12.4108	12.4108	1	2.73513	2
22b	5
22b	6	5	10	5	75	4.79639	10.3864	10.3864	5	5.8638	1
22b	7	0	80	30	60	0	253.686	100	30	36.6667	3
22b	8	5	20	15	70	4.17778	23.3348	23.3348	15	14.5854	2
22b	9	2	7	5	75	1.837	7.45964	7.45964	5	4.88277	3
22b	10	5	10	10	90	5.41617	9.28651	9.28651	9.2	8.58378	2
22b	11	15	25	20	70	14.1117	26.5283	26.5283	20	20.1067	3
22c	1	10	40	30	60	6.80616	56.7749	56.7749	30	30.5968	2
22c	2	0	100	30	100	3.10336	23.6139	23.6139	23	19.7862	2
22c	3	15	30	20	90	16.2147	27.8126	27.8126	20	20.6712	3
22c	4	30	50	35	70	28.2365	53.0762	53.0762	35	36.8855	2
22c	5
22c	6	25	45	35	75	24.1687	46.5194	46.5194	35	35.1147	1
22c	7	0	20	10	60	0	45.4416	45.4416	10	14.2403	3
22c	8	20	50	40	70	17.9184	55.6116	55.6116	40	38.9217	2
22c	9	10	30	20	75	9.36965	31.8844	31.8844	20	20.209	3
22c	10	10	80	50	90	12.7191	63.9458	63.9458	50	46.1108	2
22c	11	20	45	30	70	18.1494	49.4454	49.4454	30	31.2658	3
22d	1	5	20	10	60	3.32831	28.1106	28.1106	10	11.9065	2
22d	2	0	100	30	100	3.10336	23.6139	23.6139	23	19.7862	2
22d	3	40	60	45	90	41.8424	57.3767	57.3767	45	46.5365	3
22d	4	30	50	35	70	28.2365	53.0762	53.0762	35	36.8855	2
22d	5
22d	6	25	45	35	75	24.1687	46.5194	46.5194	35	35.1147	1
22d	7	0	20	5	60	0	45.4416	45.4416	5	10.9069	3
22d	8	10	80	60	70	7.69725	101.446	100	60	57.9495	2
22d	9	20	50	30	75	18.9651	52.6437	52.6437	30	31.9348	3
22d	10	10	80	50	90	12.7191	63.9458	63.9458	50	46.1108	2
22d	11	20	45	35	70	18.1494	49.4454	49.4454	35	34.5991	3
22e	1	10	40	20	60	6.80616	56.7749	56.7749	20	23.9302	2
22e	2	0	100	30	100	3.10336	23.6139	23.6139	23	19.7862	2
22e	3	10	25	15	90	11.0983	22.6396	22.6396	15	15.623	3
22e	4	10	20	14	70	9.19423	21.6599	21.6599	14	14.4757	2
22e	5
22e	6	5	30	20	75	4.46423	33.0395	33.0395	20	19.584	1
22e	7	0	100	50	100	3.10336	23.6139	23.6139	23	19.7862	3
22e	8	15	40	25	70	13.3233	44.7996	44.7996	25	26.3538	2
22e	9	20	50	30	75	18.9651	52.6437	52.6437	30	31.9348	3
22e	10	10	80	50	90	12.7191	63.9458	63.9458	50	46.1108	2
22e	11	10	40	20	70	8.42259	46.8637	46.8637	20	22.5477	3
23a	1	1	2	1	70	0.906836	2.14657	2.14657	1	1.17557	3
23a	2	0	10	5	90	0.303821	7.43674	7.43674	5	4.62343	2
23a	3	0	15	5	90	0.359007	10.7733	10.7733	5	5.18872	1
23a	4	0	10	5	60	0	19.5529	19.5529	5	6.59214	3
23a	5
23a	6	0	20	10	75	0	23.9763	23.9763	10	10.6627	2
23a	7	0	30	5	70	0	45.4319	45.4319	5	10.9053	2
23a	8	1	5	3	70	0.757511	5.82784	5.82784	3	3.09756	3
23a	9	2	7	5	80	2	7	7	5	4.83333	3
23a	10	5	20	5	90	5.89201	17.282	17.282	6	7.86234	1
23a	11	0	1	0.5	60	0	1.3961	1.3961	0.5	0.566017	3
23b	1	5	20	10	70	4.17778	23.3348	23.3348	10	11.2521	2
23b	2	0	20	5	90	0.400516	13.9945	13.9945	5	5.7325	2
23b	3	0	15	5	90	0.359007	10.7733	10.7733	5	5.18872	3
23b	4	0	5	1	50	0	12.4108	12.4108	1	2.73513	2
23b	5
23b	6	0	20	10	75	0	23.9763	23.9763	10	10.6627	1
23b	7
23b	8	3	20	15	70	2.29106	24.5237	24.5237	15	14.4691	2
23b	9	2	7	5	75	1.837	7.45964	7.45964	5	4.88277	3
23b	10	5	15	5	90	5.68775	13.3546	13.3546	6	7.17373	2
23b	11	10	20	15	80	10	20	20	15	15	3
23c	1	20	40	39	70	18.4104	43.3576	43.3576	39	36.2947	2
23c	2	0	100	30	100	3.10336	23.6139	23.6139	23	19.7862	2
23c	3	5	30	20	90	6.19548	24.8496	24.8496	20	18.5075	3
23c	4	30	50	40	70	28.2365	53.0762	53.0762	40	40.2188	2
23c	5
23c	6	20	45	30	75	19.0828	47.101	47.101	30	31.0306	1
23c	7	0	20	5	60	0	45.4416	45.4416	5	10.9069	3
23c	8	20	50	30	70	17.9184	55.6116	55.6116	30	32.255	2
23c	9	20	50	30	75	18.9651	52.6437	52.6437	30	31.9348	3
23c	10	25	100	25	90	29.2119	85.9194	85.9194	30	39.1886	2
23c	11	25	50	30	80	25	50	50	30	32.5	3
23d	1	10	30	20	70	8.73767	34.0186	34.0186	20	20.4594	2
23d	2	0	100	30	100	3.10336	23.6139	23.6139	23	19.7862	2
23d	3	30	60	50	90	32.4107	55.5986	55.5986	50	48.0016	3
23d	4	30	50	40	70	28.2365	53.0762	53.0762	40	40.2188	2
23d	5
23d	6	20	45	30	75	19.0828	47.101	47.101	30	31.0306	1
23d	7	0	20	10	70	0	29.0452	29.0452	10	11.5075	3
23d	8	20	80	60	70	16.9162	93.9418	93.9418	60	58.4763	2
23d	9	10	40	20	80	10	40	40	20	21.6667	3
23d	10	25	100	50	90	29.2119	85.9194	85.9194	50	52.5219	2
23d	11	25	55	35	80	25	55	55	35	36.6667	3
23e	1	20	40	30	70	18.4104	43.3576	43.3576	30	30.2947	2
23e	2	0	100	30	100	3.10336	23.6139	23.6139	23	19.7862	2
23e	3	5	30	20	90	6.19548	24.8496	24.8496	20	18.5075	3
23e	4	10	20	14	70	9.19423	21.6599	21.6599	14	14.4757	2
23e	5
23e	6	5	30	20	75	4.46423	33.0395	33.0395	20	19.584	1
23e	7	30	100	50	80	30	100	100	50	55	3
23e	8	10	40	25	70	8.42259	46.8637	46.8637	25	25.881	2
23e	9	30	60	40	80	30	60	60	40	41.6667	3
23e	10	20	100	25	90	24.2119	85.9194	85.9194	25	35.0219	2
23e	11	10	40	20	80	10	40	40	20	21.6667	3
24a	1	5	10	10	60	4.12303	11.883	11.883	10	9.33434	3
24a	2	0	10	5	90	0.303821	7.43674	7.43674	5	4.62343	2
24a	3	0	15	5	90	0.359007	10.7733	10.7733	5	5.18872	1
24a	4	0	10	5	60	0	19.5529	19.5529	5	6.59214	3
24a	5
24a	6	0	5	0	75	0	5.64465	5.64465	0	0.940775	2
24a	7	0	10	5	80	0	10	10	5	5	2
24a	8	1	5	3	70	0.757511	5.82784	5.82784	3	3.09756	3
24a	9	2	10	5	75	1.78601	10.8449	10.8449	5	5.43849	3
24a	10	10	20	10	90	10.8158	18.5501	18.5501	11	12.2276	1
24a	11	0	2	1	60	0	2.99486	2.99486	1	1.16581	3
24b	1	20	30	20	60	17.9726	33.3127	33.3127	20	21.8809	2
24b	2	0	20	5	90	0.400516	13.9945	13.9945	5	5.7325	2
24b	3	0	15	5	90	0.359007	10.7733	10.7733	5	5.18872	3
24b	4	0	5	1	50	0	12.4108	12.4108	1	2.73513	2
24b	5
24b	6	0	5	0	75	0	5.64465	5.64465	0	0.940775	1
24b	7	0	20	15	60	0	45.4416	45.4416	15	17.5736	3
24b	8	3	10	4	70	2.55119	11.3902	11.3902	4	4.99023	2
24b	9	2	7	5	75	1.837	7.45964	7.45964	5	4.88277	3
24b	10	5	10	5	90	5.41617	9.28651	9.28651	5.5	6.11711	2
24b	11	10	20	15	70	9.19423	21.6599	21.6599	15	15.1424	3
24c	1	10	50	30	60	6.37442	75.0738	75.0738	30	33.5747	2
24c	2	0	100	30	100	3.10336	23.6139	23.6139	23	19.7862	2
24c	3	5	30	20	90	6.19548	24.8496	24.8496	20	18.5075	3
24c	4	30	50	40	70	28.2365	53.0762	53.0762	40	40.2188	2
24c	5
24c	6
24c	7	0	100	10	100	3.10336	23.6139	23.6139	10	11.1196	3
24c	8	20	50	30	70	17.9184	55.6116	55.6116	30	32.255	2
24c	9	10	30	20	75	9.36965	31.8844	31.8844	20	20.209	3
24c	10	20	90	80	90	23.6988	76.3721	76.3721	75	66.6785	2
24c	11	25	50	30	70	23.0187	54.2069	54.2069	30	32.8709	3
24d	1	5	50	30	60	2.43449	88.0962	88.0962	30	35.0885	2
24d	2	0	100	30	100	3.10336	23.6139	23.6139	23	19.7862	2
24d	3	30	60	50	90	32.4107	55.5986	55.5986	50	48.0016	3
24d	4	30	50	40	70	28.2365	53.0762	53.0762	40	40.2188	2
24d	5
24d	6
24d	7	0	20	10	60	0	45.4416	45.4416	10	14.2403	3
24d	8	10	60	40	70	7.9923	73.6194	73.6194	40	40.2686	2
24d	9	20	50	30	75	18.9651	52.6437	52.6437	30	31.9348	3
24d	10	20	90	80	90	23.6988	76.3721	76.3721	76	67.3452	2
24d	11	25	55	35	70	22.7559	60.29	60.29	35	37.1743	3
24e	1	20	50	20	60	15.6634	63.2727	63.2727	20	26.4894	2
24e	2	0	100	30	100	3.10336	23.6139	23.6139	23	19.7862	2
24e	3	5	30	20	90	6.19548	24.8496	24.8496	20	18.5075	3
24e	4	10	20	15	70	9.19423	21.6599	21.6599	15	15.1424	2
24e	5
24e	6	0	25	1	75	0	30.3015	30.3015	1	5.71692	1
24e	7	20	100	70	100	32.9532	61.4684	61.4684	60	55.7369	3
24e	8	15	50	25	70	12.9602	57.452	57.452	25	28.402	2
24e	9	20	50	30	75	18.9651	52.6437	52.6437	30	31.9348	3
24e	10	20	90	80	90	23.6988	76.3721	76.3721	76	67.3452	2
24e	11	10	40	20	70	8.42259	46.8637	46.8637	20	22.5477	3
25a	1	5	10	10	60	4.12303	11.883	11.883	10	9.33434	3
25a	2	0	10	5	90	0.303821	7.43674	7.43674	5	4.62343	2
25a	3	0	10	5	90	0.303821	7.43674	7.43674	5	4.62343	1
25a	4	10	30	15	50	5.90886	48.3569	48.3569	15	19.0443	3
25a	5
25a	6	5	25	5	75	4.51925	27.2647	27.2647	5	8.63066	2
25a	7	0	10	5	60	0	19.5529	19.5529	5	6.59214	2
25a	8	3	20	15	70	2.29106	24.5237	24.5237	15	14.4691	3
25a	9	10	30	20	75	9.36965	31.8844	31.8844	20	20.209	3
25a	10
25a	11	0	5	2	80	0	5	5	2	2.16667	3
25b	1	10	40	30	60	6.80616	56.7749	56.7749	30	30.5968	2
25b	2	0	20	5	90	0.400516	13.9945	13.9945	5	5.7325	2
25b	3	10	20	15	90	10.8158	18.5501	18.5501	15	14.8943	3
25b	4	0	5	1	50	0	12.4108	12.4108	1	2.73513	2
25b	5
25b	6	0	5	0	75	0	5.64465	5.64465	0	0.940775	1
25b	7	0	80	25	60	0	253.686	100	25	33.3333	3
25b	8	5	20	15	70	4.3461	21.957	21.957	20	17.7172	2
25b	9	2	7	5	75	1.837	7.45964	7.45964	5	4.88277	3
25b	10	10	20	20	90	10.8158	18.5501	18.5501	18	16.8943	2
25b	11	15	30	20	70	13.8022	32.5085	32.5085	20	21.0518	3
25c	1	10	40	30	60	6.80616	56.7749	56.7749	30	30.5968	2
25c	2	0	100	30	100	3.10336	23.6139	23.6139	23	19.7862	2
25c	3	15	30	20	90	16.2147	27.8126	27.8126	20	20.6712	3
25c	4	30	50	35	70	28.2365	53.0762	53.0762	35	36.8855	2
25c	5
25c	6	25	100	75	75	23.0661	108.116	100	75	70.511	1
25c	7	0	20	10	60	0	45.4416	45.4416	10	14.2403	3
25c	8	20	50	40	70	17.9184	55.6116	55.6116	40	38.9217	2
25c	9	10	30	20	75	9.36965	31.8844	31.8844	20	20.209	3
25c	10
25c	11	25	50	30	70	23.0187	54.2069	54.2069	30	32.8709	3
25d	1	5	20	10	60	3.32831	28.1106	28.1106	10	11.9065	2
25d	2	0	100	30	100	3.10336	23.6139	23.6139	23	19.7862	2
25d	3	40	60	45	90	41.8424	57.3767	57.3767	45	46.5365	3
25d	4	30	50	35	70	28.2365	53.0762	53.0762	35	36.8855	2
25d	5
25d	6	25	100	75	75	23.0661	108.116	100	75	70.511	1
25d	7	0	10	5	60	0	19.5529	19.5529	5	6.59214	3
25d	8	10	80	60	70	7.69725	101.446	100	60	57.9495	2
25d	9	20	50	35	75	18.9651	52.6437	52.6437	35	35.2681	3
25d	10	25	100	100	90	29.2119	85.9194	85.9194	85	75.8552	2
25d	11	25	55	35	70	22.7559	60.29	60.29	35	37.1743	3
25e	1	10	40	20	60	6.80616	56.7749	56.7749	20	23.9302	2
25e	2	0	100	30	100	3.10336	23.6139	23.6139	23	19.7862	2
25e	3	10	25	15	90	11.0983	22.6396	22.6396	15	15.623	3
25e	4	10	20	14	70	9.19423	21.6599	21.6599	14	14.4757	2
25e	5
25e	6	0	25	1	75	0	30.3015	30.3015	1	5.71692	1
25e	7	30	100	55	80	30	100	100	55	58.3333	3
25e	8	15	40	25	70	13.3233	44.7996	44.7996	25	26.3538	2
25e	9	10	30	20	75	9.36965	31.8844	31.8844	20	20.209	3
25e	10	25	100	100	90	29.2119	85.9194	85.9194	85	75.8552	2
25e	11	10	40	20	70	8.42259	46.8637	46.8637	20	22.5477	3
26a	1	75	90	90	80	75	90	90	89	86.8333	2
26a	2	95	100	100	90	95.5408	99.4342	99.4342	99	98.4958	2
26a	3	60	80	70	90	61.9442	77.4981	77.4981	70	69.9071	3
26a	4	50	90	60	70	46.6415	96.4151	96.4151	60	63.8428	2
26a	5
26a	6	80	100	90	90	82.0019	97.564	97.564	90	89.9277	1
26a	7	20	100	50	80	20	100	100	50	53.3333	3
26a	8	20	90	60	80	20	90	90	60	58.3333	2
26a	9	50	90	75	80	50	90	90	75	73.3333	3
26a	10	70	100	80	90	72.8232	96.1375	96.1375	80	81.4934	2
26a	11	40	100	60	75	37.9478	105.322	100	60	62.9913	3
26b	1	70	80	80	80	70	80	80	80	78.3333	2
26b	2	95	100	100	90	95.5408	99.4342	99.4342	99	98.4958	2
26b	3	60	80	70	90	61.9442	77.4981	77.4981	70	69.9071	3
26b	4	50	90	60	70	46.6415	96.4151	96.4151	60	63.8428	2
26b	5
26b	6	80	100	90	90	82.0019	97.564	97.564	90	89.9277	1
26b	7	30	100	70	80	30	100	100	70	68.3333	3
26b	8	20	90	60	80	20	90	90	60	58.3333	2
26b	9	50	90	75	80	50	90	90	75	73.3333	3
26b	10	70	100	80	90	72.8232	96.1375	96.1375	80	81.4934	2
26b	11	40	100	60	75	37.9478	105.322	100	60	62.9913	3
26c	1	70	90	90	80	70	90	90	89	86	2
26c	2	95	100	100	90	95.5408	99.4342	99.4342	99	98.4958	2
26c	3	70	100	80	90	72.8232	96.1375	96.1375	80	81.4934	3
26c	4	50	90	60	70	46.6415	96.4151	96.4151	60	63.8428	2
26c	5
26c	6	80	100	90	90	82.0019	97.564	97.564	90	89.9277	1
26c	7	20	100	100	90	23.9854	83.8897	83.8897	83	73.3125	3
26c	8	20	90	60	80	20	90	90	60	58.3333	2
26c	9	40	80	60	80	40	80	80	60	60	3
26c	10	70	100	80	90	72.8232	96.1375	96.1375	80	81.4934	2
26c	11	30	100	80	75	27.9831	107.028	100	80	74.6639	3
26d	1	75	90	90	80	75	90	90	89	86.8333	2
26d	2	95	100	100	90	95.5408	99.4342	99.4342	99	98.4958	2
26d	3	70	100	80	90	72.8232	96.1375	96.1375	80	81.4934	3
26d	4	50	90	60	70	46.6415	96.4151	96.4151	60	63.8428	2
26d	5
26d	6	80	100	90	90	82.0019	97.564	97.564	90	89.9277	1
26d	7	20	100	100	90	23.9854	83.8897	83.8897	83	73.3125	3
26d	8	20	90	60	80	20	90	90	60	58.3333	2
26d	9	50	90	75	80	50	90	90	75	73.3333	3
26d	10	70	100	80	90	72.8232	96.1375	96.1375	80	81.4934	2
26d	11	40	100	80	75	37.9478	105.322	100	80	76.3246	3
26e	1	70	80	80	80	70	80	80	80	78.3333	2
26e	2	95	100	100	90	95.5408	99.4342	99.4342	99	98.4958	2
26e	3	70	100	80	90	72.8232	96.1375	96.1375	80	81.4934	3
26e	4	50	90	60	70	46.6415	96.4151	96.4151	60	63.8428	2
26e	5
26e	6	80	100	90	90	82.0019	97.564	97.564	90	89.9277	1
26e	7	30	100	100	90	34.3276	87.6275	87.6275	87	78.3259	3
26e	8	20	90	60	80	20	90	90	60	58.3333	2
26e	9	50	90	75	80	50	90	90	75	73.3333	3
26e	10	70	100	80	90	72.8232	96.1375	96.1375	80	81.4934	2
26e	11	40	100	80	75	37.9478	105.322	100	80	76.3246	3
27a	1	10	25	20	60	7.79031	31.5358	31.5358	20	19.8877	2
27a	2	0	100	5	100	3.10336	23.6139	23.6139	5	7.78622	2
27a	3	0	0	0	100	0	0	0	0	0	3
27a	4	0	40	10	70	0	62.4634	62.4634	10	17.0772	2
27a	5
27a	6	0	20	5	50	0	81.3662	81.3662	5	16.8944	1
27a	7	0	10	5	55	0	24.3604	24.3604	5	7.3934	3
27a	8	0	30	10	70	0	45.4319	45.4319	10	14.2386	2
27a	9	5	30	10	60	2.91044	46.565	46.565	10	14.9126	3
27a	10	0	10	5	90	0.303821	7.43674	7.43674	5	4.62343	2
27a	11	0	10	5	60	0	19.5529	19.5529	5	6.59214	3
27b	1	10	50	25	60	6.37442	75.0738	75.0738	25	30.2414	2
27b	2	0	100	5	100	3.10336	23.6139	23.6139	5	7.78622	2
27b	3	0	0	0	100	0	0	0	0	0	3
27b	4	0	40	10	70	0	62.4634	62.4634	10	17.0772	2
27b	5
27b	6	0	20	5	50	0	81.3662	81.3662	5	16.8944	1
27b	7	0	10	5	55	0	24.3604	24.3604	5	7.3934	3
27b	8	0	30	10	70	0	45.4319	45.4319	10	14.2386	2
27b	9	5	30	20	60	2.91044	46.565	46.565	20	21.5792	3
27b	10	0	10	5	90	0.303821	7.43674	7.43674	5	4.62343	2
27b	11	0	10	5	60	0	19.5529	19.5529	5	6.59214	3
27c	1	10	20	15	60	8.29361	23.8558	23.8558	15	15.3582	2
27c	2	0	100	5	100	3.10336	23.6139	23.6139	5	7.78622	2
27c	3	0	5	2	100	0.72999	2.46823	2.46823	2	1.86637	3
27c	4	15	60	25	60	10.2877	85.4659	85.4659	25	32.6256	2
27c	5
27c	6	0	20	5	50	0	81.3662	81.3662	5	16.8944	1
27c	7	0	15	10	55	0	41.0309	41.0309	10	13.5051	3
27c	8	0	60	20	70	0	97.9393	97.9393	20	29.6565	2
27c	9	5	20	10	60	3.32831	28.1106	28.1106	10	11.9065	3
27c	10	10	100	30	90	13.0582	78.0287	78.0287	30	35.1811	2
27c	11	0	20	10	60	0	45.4416	45.4416	10	14.2403	3
27d	1	10	50	30	60	6.37442	75.0738	75.0738	30	33.5747	2
27d	2	0	100	5	100	3.10336	23.6139	23.6139	5	7.78622	2
27d	3	0	5	2	100	0.72999	2.46823	2.46823	2	1.86637	3
27d	4	15	60	25	60	10.2877	85.4659	85.4659	25	32.6256	2
27d	5
27d	6	0	20	5	50	0	81.3662	81.3662	5	16.8944	1
27d	7	0	15	10	55	0	41.0309	41.0309	10	13.5051	3
27d	8	0	60	20	70	0	97.9393	97.9393	20	29.6565	2
27d	9	5	15	10	60	3.64629	19.6617	19.6617	10	10.5513	3
27d	10	10	100	30	90	13.0582	78.0287	78.0287	30	35.1811	2
27d	11	0	20	10	60	0	45.4416	45.4416	10	14.2403	3
27e	1	10	50	30	60	6.37442	75.0738	75.0738	30	33.5747	2
27e	2	0	100	5	100	3.10336	23.6139	23.6139	5	7.78622	2
27e	3	0	5	2	100	0.72999	2.46823	2.46823	2	1.86637	3
27e	4	15	60	25	60	10.2877	85.4659	85.4659	25	32.6256	2
27e	5
27e	6	0	20	5	50	0	81.3662	81.3662	5	16.8944	1
27e	7	0	15	10	55	0	41.0309	41.0309	10	13.5051	3
27e	8	0	60	20	70	0	97.9393	97.9393	20	29.6565	2
27e	9	5	15	10	60	3.64629	19.6617	19.6617	10	10.5513	3
27e	10	10	100	30	90	13.0582	78.0287	78.0287	30	35.1811	2
27e	11	0	20	10	60	0	45.4416	45.4416	10	14.2403	3
28a	1	1	5	5	50	0.221393	8.82484	8.82484	5	4.84104	2
28a	2	0	100	20	100	3.10336	23.6139	23.6139	20	17.7862	2
28a	3	0	0	0	80	0	0	0	0	0	3
28a	4	0	2	1	70	0	2.41392	2.41392	1	1.06899	2
28a	5
28a	6	0	10	5	70	0	13.5851	13.5851	5	5.59752	1
28a	7	0	60	30	80	0	60	60	30	30	3
28a	8	0	0	0	70	0	0	0	0	0	2
28a	9	2	20	5	80	2	20	20	5	7	3
28a	10	10	30	20	90	11.3361	26.6425	26.6425	20	19.6631	2
28a	11	0	15	10	80	0	15	15	10	9.16667	3
28b	1	1	5	5	50	0.221393	8.82484	8.82484	5	4.84104	3
28b	2	0	20	0	70	0	29.0452	29.0452	0	4.84086	2
28b	3	0	0	0	80	0	0	0	0	0	1
28b	4	0	7	5	70	0	9.21729	9.21729	5	4.86955	3
28b	5
28b	6	0	10	5	70	0	13.5851	13.5851	5	5.59752	2
28b	7	0	5	2	60	0	8.57209	8.57209	2	2.76201	2
28b	8	0	5	2	70	0	6.40796	6.40796	2	2.40133	3
28b	9	2	5	3	80	2	5	5	3	3.16667	3
28b	10	5	10	5	90	5.41617	9.28651	9.28651	5.5	6.11711	1
28b	11	0	5	1	80	0	5	5	1	1.5	3
28c	1	1	5	5	60	0.50193	6.98972	6.98972	5	4.58194	2
28c	2	0	10	0	70	0	13.5851	13.5851	0	2.26418	2
28c	3	0	0	0	80	0	0	0	0	0	3
28c	4	0	0	0	80	0	0	0	0	0	2
28c	5
28c	6	0	5	5	70	0	6.40796	6.40796	5	4.40133	1
28c	7	0	20	6	60	0	45.4416	45.4416	6	11.5736	3
28c	8	0	5	2	70	0	6.40796	6.40796	2	2.40133	2
28c	9	2	5	2	80	2	5	5	2	2.5	3
28c	10	3	10	5	90	3.41617	9.28651	9.28651	5	5.45045	2
28c	11	5	10	7	80	5	10	10	7	7.16667	3
28d	1	5	25	10	70	4.0493	29.8954	29.8954	10	12.3241	2
28d	2	0	5	0	70	0	6.40796	6.40796	0	1.06799	2
28d	3	0	15	5	80	0	15	15	5	5.83333	3
28d	4	0	15	10	70	0	21.1708	21.1708	10	10.1951	2
28d	5
28d	6	0	10	5	70	0	13.5851	13.5851	5	5.59752	1
28d	7	0	5	2	70	0	6.40796	6.40796	2	2.40133	3
28d	8	10	30	15	70	8.73767	34.0186	34.0186	15	17.1261	2
28d	9	2	5	2	80	2	5	5	2	2.5	3
28d	10	3	10	5	90	3.41617	9.28651	9.28651	5	5.45045	2
28d	11	0	2	1	80	0	2	2	1	1	3
28e	1	5	25	20	70	4.0493	29.8954	29.8954	20	18.9908	2
28e	2	0	100	20	100	3.10336	23.6139	23.6139	20	17.7862	2
28e	3	7	35	25	80	7	35	35	25	23.6667	3
28e	4	20	60	40	60	14.9035	79.5485	79.5485	40	42.4087	2
28e	5
28e	6	0	15	10	70	0	21.1708	21.1708	10	10.1951	1
28e	7	20	100	50	70	16.4571	120.498	100	50	52.7428	3
28e	8	10	30	15	70	8.73767	34.0186	34.0186	15	17.1261	2
28e	9	20	50	30	80	20	50	50	30	31.6667	3
28e	10	10	80	50	90	12.7191	63.9458	63.9458	50	46.1108	2
28e	11	10	40	30	80	10	40	40	30	28.3333	3
28f	1	5	25	20	70	4.0493	29.8954	29.8954	20	18.9908	2
28f	2	0	100	10	100	3.10336	23.6139	23.6139	10	11.1196	2
28f	3	7	15	10	80	7	15	15	10	10.3333	3
28f	4	0	15	10	60	0	31.9625	31.9625	10	11.9938	2
28f	5
28f	6	10	30	20	70	8.73767	34.0186	34.0186	20	20.4594	1
28f	7	0	5	2	70	0	6.40796	6.40796	2	2.40133	3
28f	8	10	30	15	70	8.73767	34.0186	34.0186	15	17.1261	2
28f	9	10	30	15	80	10	30	30	15	16.6667	3
28f	10	3	10	5	90	3.41617	9.28651	9.28651	5	5.45045	2
28f	11	5	12	8	80	5	12	12	8	8.16667	3
28g	1	5	10	5	60	4.12303	11.883	11.883	5	6.001	2
28g	2	0	100	20	100	3.10336	23.6139	23.6139	20	17.7862	2
28g	3	7	20	10	80	7	20	20	10	11.1667	3
28g	4	0	20	10	85	0.183035	16.751	16.751	10	9.489	2
28g	5
28g	6	10	20	15	70	9.19423	21.6599	21.6599	15	15.1424	1
28g	7	10	40	10	60	6.80616	56.7749	56.7749	10	17.2635	3
28g	8	5	30	15	70	3.94589	36.607	36.607	15	16.7588	2
28g	9	2	10	5	80	2	10	10	5	5.33333	3
28g	10	10	30	25	90	11.3361	26.6425	26.6425	25	22.9964	2
28g	11	0	5	4	80	0	5	5	4	3.5	3
28h	1	5	25	10	70	4.0493	29.8954	29.8954	10	12.3241	2
28h	2	0	5	0	70	0	6.40796	6.40796	0	1.06799	2
28h	3	7	25	20	80	7	25	25	20	18.6667	3
28h	4	0	10	4	75	0	11.6098	11.6098	4	4.60163	2
28h	5
28h	6	10	20	15	70	9.19423	21.6599	21.6599	15	15.1424	1
28h	7	0	30	10	55	0	101.534	100	10	23.3333	3
28h	8	5	20	10	70	4.17778	23.3348	23.3348	10	11.2521	2
28h	9	2	10	3	80	2	10	10	3	4	3
28h	10	5	10	7	90	5.41617	9.28651	9.28651	7	7.11711	2
28h	11	25	70	25	80	25	70	70	26	33.1667	3
28i	1	5	25	10	60	3.09392	37.1053	37.1053	10	13.3665	2
28i	2	0	10	10	70	0	13.5851	13.5851	10	8.93085	2
28i	3	0	15	10	80	0	15	15	10	9.16667	3
28i	4	0	15	10	60	0	31.9625	31.9625	10	11.9938	2
28i	5
28i	6	0	10	5	70	0	13.5851	13.5851	5	5.59752	1
28i	7	0	10	5	70	0	13.5851	13.5851	5	5.59752	3
28i	8	10	40	20	70	8.42259	46.8637	46.8637	20	22.5477	2
28i	9	10	30	20	80	10	30	30	20	20	3
28i	10	5	10	7	90	5.41617	9.28651	9.28651	7	7.11711	2
28i	11	10	20	10	70	9.19423	21.6599	21.6599	10	11.809	3
28j	1	5	25	10	70	4.0493	29.8954	29.8954	10	12.3241	2
28j	2	0	10	0	70	0	13.5851	13.5851	0	2.26418	2
28j	3	2	15	10	80	2	15	15	10	9.5	3
28j	4	5	20	10	70	4.17778	23.3348	23.3348	10	11.2521	2
28j	5
28j	6	5	20	15	70	4.17778	23.3348	23.3348	15	14.5854	1
28j	7	0	30	10	60	0	74.8827	74.8827	10	19.1471	3
28j	8	0	10	5	70	0	13.5851	13.5851	5	5.59752	2
28j	9	10	30	20	80	10	30	30	20	20	3
28j	10	5	10	7	90	5.41617	9.28651	9.28651	7	7.11711	2
28j	11	10	40	10	70	8.42259	46.8637	46.8637	10	15.881	3
29a	1	1	10	5	50	0	22.6447	22.6447	5	7.10745	2
29a	2	0	100	20	100	3.10336	23.6139	23.6139	20	17.7862	2
29a	3	0	2	0	90	0.129244	1.65664	1.65664	0.13	0.384315	3
29a	4	0	2	1	70	0	2.41392	2.41392	1	1.06899	2
29a	5
29a	6	5	15	10	70	4.3461	16.957	16.957	10	10.2172	1
29a	7
29a	8	0	0	0	70	0	0	0	0	0	2
29a	9	2	20	5	80	2	20	20	5	7	3
29a	10	10	30	20	90	11.3361	26.6425	26.6425	20	19.6631	2
29a	11	0	10	5	80	0	10	10	5	5	3
29b	1	1	20	10	50	0	59.342	59.342	10	16.557	3
29b	2	0	20	0	70	0	29.0452	29.0452	0	4.84086	2
29b	3	5	35	10	90	5.41617	35.2865	35.2865	9	12.7838	1
29b	4	0	7	5	70	0	9.21729	9.21729	5	4.86955	3
29b	5
29b	6	10	20	15	70	9.19423	21.6599	21.6599	15	15.1424	2
29b	7	0	10	5	70	0	13.5851	13.5851	5	5.59752	2
29b	8	0	10	5	70	0	13.5851	13.5851	5	5.59752	3
29b	9	2	5	3	80	2	5	5	3	3.16667	3
29b	10	5	10	5	90	5.41617	9.28651	9.28651	5.5	6.11711	1
29b	11	0	5	2	80	0	5	5	2	2.16667	3
29c	1	1	20	10	50	0	59.342	59.342	10	16.557	2
29c	2	0	10	0	70	0	13.5851	13.5851	0	2.26418	2
29c	3	5	25	10	90	5.41617	25.2865	25.2865	10	11.7838	3
29c	4	0	0	0	80	0	0	0	0	0	2
29c	5
29c	6	0	5	5	70	0	6.40796	6.40796	5	4.40133	1
29c	7	0	40	20	60	0	106.949	100	20	30	3
29c	8	0	140	5	70	0	251.388	100	5	20	2
29c	9	2	5	2	80	2	5	5	2	2.5	3
29c	10	3	10	5	90	3.41617	9.28651	9.28651	5	5.45045	2
29c	11	5	20	9	80	5	20	20	9	10.1667	3
29d	1	5	25	20	70	4.0493	29.8954	29.8954	20	18.9908	2
29d	2	0	5	0	70	0	6.40796	6.40796	0	1.06799	2
29d	3	0	5	0	90	0.219252	3.92105	3.92105	0.3	0.890051	3
29d	4	0	15	10	70	0	21.1708	21.1708	10	10.1951	2
29d	5
29d	6	0	2.5	2.5	60	0	3.85177	3.85177	2.5	2.30863	1
29d	7	0	10	5	60	0	19.5529	19.5529	5	6.59214	3
29d	8	10	30	15	70	8.73767	34.0186	34.0186	15	17.1261	2
29d	9	2	5	2	80	2	5	5	2	2.5	3
29d	10	3	10	5	90	3.41617	9.28651	9.28651	5	5.45045	2
29d	11	0	2	1	90	0.129244	1.65664	1.65664	1	0.964315	3
29e	1	5	25	20	70	4.0493	29.8954	29.8954	20	18.9908	2
29e	2	0	100	20	100	3.10336	23.6139	23.6139	20	17.7862	2
29e	3	10	50	35	90	12.0346	42.0393	42.0393	35	32.3457	3
29e	4	20	60	40	60	14.9035	79.5485	79.5485	40	42.4087	2
29e	5
29e	6	0	15	10	60	0	31.9625	31.9625	10	11.9938	1
29e	7	20	90	60	80	20	90	90	60	58.3333	3
29e	8	10	30	15	70	8.73767	34.0186	34.0186	15	17.1261	2
29e	9	20	50	30	80	20	50	50	30	31.6667	3
29e	10	10	80	50	90	12.7191	63.9458	63.9458	50	46.1108	2
29e	11	10	40	30	90	11.7236	34.4459	34.4459	30	27.6949	3
29f	1	5	25	10	70	4.0493	29.8954	29.8954	10	12.3241	2
29f	2	0	100	10	100	3.10336	23.6139	23.6139	10	11.1196	2
29f	3	5	10	7	90	5.28689	9.61918	9.61918	7	7.15101	3
29f	4	0	15	10	60	0	31.9625	31.9625	10	11.9938	2
29f	5
29f	6	10	30	25	60	7.39635	39.6129	39.6129	25	24.5015	1
29f	7	0	10	5	70	0	13.5851	13.5851	5	5.59752	3
29f	8	10	30	15	70	8.73767	34.0186	34.0186	15	17.1261	2
29f	9	10	30	15	80	10	30	30	15	16.6667	3
29f	10	3	10	5	90	3.41617	9.28651	9.28651	5	5.45045	2
29f	11	5	12	8	80	5	12	12	8	8.16667	3
29g	1	5	25	5	70	4.0493	29.8954	29.8954	5	8.99078	2
29g	2	0	100	20	100	3.10336	23.6139	23.6139	20	17.7862	2
29g	3	7	12	10	90	7.44148	11.3201	11.3201	10	9.7936	3
29g	4	0	20	10	85	0.183035	16.751	16.751	10	9.489	2
29g	5
29g	6	10	20	10	60	8.29361	23.8558	23.8558	10	12.0249	1
29g	7	0	60	20	70	0	97.9393	97.9393	20	29.6565	3
29g	8	10	30	15	70	8.73767	34.0186	34.0186	15	17.1261	2
29g	9	2	10	5	80	2	10	10	5	5.33333	3
29g	10	10	30	25	90	11.3361	26.6425	26.6425	25	22.9964	2
29g	11	0	5	4	80	0	5	5	4	3.5	3
29h	1	5	25	10	70	4.0493	29.8954	29.8954	10	12.3241	2
29h	2	0	5	0	70	0	6.40796	6.40796	0	1.06799	2
29h	3	7	12	10	90	7.44148	11.3201	11.3201	10	9.7936	3
29h	4	0	10	4	75	0	11.6098	11.6098	4	4.60163	2
29h	5
29h	6	2.5	10	5	70	2.58704	10.8131	10.8131	5	5.56668	1
29h	7	0	20	10	60	0	45.4416	45.4416	10	14.2403	3
29h	8	5	20	10	70	4.17778	23.3348	23.3348	10	11.2521	2
29h	9	2	10	3	80	2	10	10	3	4	3
29h	10	5	10	7	90	5.41617	9.28651	9.28651	7	7.11711	2
29h	11	15	70	25	80	15	70	70	25	30.8333	3
29i	1	5	25	10	60	3.09392	37.1053	37.1053	10	13.3665	2
29i	2	0	10	10	70	0	13.5851	13.5851	10	8.93085	2
29i	3	0	15	10	90	0.359007	10.7733	10.7733	10	8.52205	3
29i	4	0	15	10	60	0	31.9625	31.9625	10	11.9938	2
29i	5
29i	6	0	10	2.5	70	0	13.5851	13.5851	2.5	3.93085	1
29i	7	0	5	2	55	0	10.1999	10.1999	2	3.03332	3
29i	8	10	40	20	70	8.42259	46.8637	46.8637	20	22.5477	2
29i	9	10	30	20	80	10	30	30	20	20	3
29i	10	5	10	7	90	5.41617	9.28651	9.28651	7	7.11711	2
29i	11	10	20	10	70	9.19423	21.6599	21.6599	10	11.809	3
29j	1	5	25	10	70	4.0493	29.8954	29.8954	10	12.3241	2
29j	2	0	10	0	70	0	13.5851	13.5851	0	2.26418	2
29j	3	0	15	10	90	0.359007	10.7733	10.7733	10	8.52205	3
29j	4	5	20	10	70	4.17778	23.3348	23.3348	10	11.2521	2
29j	5
29j	6	5	15	10	70	4.3461	16.957	16.957	10	10.2172	1
29j	7	0	30	10	70	0	45.4319	45.4319	10	14.2386	3
29j	8	0	10	5	70	0	13.5851	13.5851	5	5.59752	2
29j	9	10	30	20	80	10	30	30	20	20	3
29j	10	5	10	7	90	5.41617	9.28651	9.28651	7	7.11711	2
29j	11	10	40	10	70	8.42259	46.8637	46.8637	10	15.881	3
30a	1	1	5	1	50	0.221393	8.82484	8.82484	1	2.17437	2
30a	2	0	100	5	100	3.10336	23.6139	23.6139	5	7.78622	2
30a	3	0	0	0	90	0	0	0	0	0	3
30a	4	0	1	0	70	0	1.16993	1.16993	0	0.194988	2
30a	5
30a	6	0	5	2.5	70	0	6.40796	6.40796	2.5	2.73466	1
30a	7	0	40	15	60	0	106.949	100	15	26.6667	3
30a	8	0	0	0	70	0	0	0	0	0	2
30a	9	2	10	5	75	1.78601	10.8449	10.8449	5	5.43849	3
30a	10
30a	11	0	15	10	70	0	21.1708	21.1708	10	10.1951	3
30b	1	1	5	1	50	0.221393	8.82484	8.82484	1	2.17437	3
30b	2	0	20	0	70	0	29.0452	29.0452	0	4.84086	2
30b	3	0	0	0	90	0	0	0	0	0	1
30b	4	0	7	3	70	0	9.21729	9.21729	3	3.53622	3
30b	5
30b	6	0	5	2.5	70	0	6.40796	6.40796	2.5	2.73466	2
30b	7	0	4	2	70	0	5.04229	5.04229	2	2.17372	2
30b	8	0	5	2	70	0	6.40796	6.40796	2	2.40133	3
30b	9	0	5	2	75	0.88387	5.24161	5.24161	2	2.35425	3
30b	10
30b	11	0	5	1	80	0	5	5	1	1.5	3
30c	1	1	5	3	50	0.221393	8.82484	8.82484	3	3.50771	2
30c	2	0	10	5	70	0	13.5851	13.5851	5	5.59752	2
30c	3	0	5	0	90	0.219252	3.92105	3.92105	0.23	0.843384	3
30c	4	0	0	0	80	0	0	0	0	0	2
30c	5
30c	6	0	5	2.5	70	0	6.40796	6.40796	2.5	2.73466	1
30c	7	0	40	15	60	0	106.949	100	15	26.6667	3
30c	8	0	5	2	70	0	6.40796	6.40796	2	2.40133	2
30c	9	2	5	2	75	1.88387	5.24161	5.24161	2	2.52091	3
30c	10	5	10	5	90	5.41617	9.28651	9.28651	5.5	6.11711	2
30c	11	5	10	7	80	5	10	10	7	7.16667	3
30d	1	2	25	10	70	1.32694	32.5204	32.5204	10	12.3079	2
30d	2	0	10	0	70	0	13.5851	13.5851	0	2.26418	2
30d	3	0	5	0	90	0.219252	3.92105	3.92105	0.23	0.843384	3
30d	4	0	10	9	70	0	13.5851	13.5851	9	8.26418	2
30d	5
30d	6	5	15	7.5	70	4.3461	16.957	16.957	7.5	8.55052	1
30d	7	0	4	2	70	0	5.04229	5.04229	2	2.17372	3
30d	8	10	30	15	70	8.73767	34.0186	34.0186	15	17.1261	2
30d	9	2	5	2	75	1.88387	5.24161	5.24161	2	2.52091	3
30d	10	0	10	7	90	0	10	10	7	6.33333	2
30d	11	10	30	15	80	10	30	30	15	16.6667	3
30e	1	2	25	20	70	1.32694	32.5204	32.5204	20	18.9746	2
30e	2	0	100	10	100	3.10336	23.6139	23.6139	10	11.1196	2
30e	3	7	10	10	90	7.28689	9.61918	9.61918	9.6	9.21768	3
30e	4	5	20	18	60	3.32831	28.1106	28.1106	18	17.2398	2
30e	5
30e	6	5	15	10	70	4.3461	16.957	16.957	10	10.2172	1
30e	7	0	40	20	60	0	106.949	100	20	30	3
30e	8	10	30	15	70	8.73767	34.0186	34.0186	15	17.1261	2
30e	9	5	20	10	75	4.5868	21.5532	21.5532	10	11.0233	3
30e	10	0	10	7	90	0	10	10	7	6.33333	2
30e	11	10	50	20	80	10	50	50	20	23.3333	3
30f	1	5	25	20	70	4.0493	29.8954	29.8954	20	18.9908	2
30f	2	0	100	5	100	3.10336	23.6139	23.6139	5	7.78622	2
30f	3	5	10	5	90	5.41617	9.28651	9.28651	5.5	6.11711	3
30f	4	0	10	6	60	0	19.5529	19.5529	6	7.25881	2
30f	5
30f	6	5	15	10	70	4.3461	16.957	16.957	10	10.2172	1
30f	7	0	4	2	70	0	5.04229	5.04229	2	2.17372	3
30f	8	10	30	15	70	8.73767	34.0186	34.0186	15	17.1261	2
30f	9	2	20	10	75	1.68527	22.4614	22.4614	10	10.6911	3
30f	10	0	10	7	90	0	10	10	7	6.33333	2
30f	11	5	10	8	80	5	10	10	8	7.83333	3
30g	1	5	10	5	70	4.58704	10.8131	10.8131	5	5.90002	2
30g	2	0	100	5	100	3.10336	23.6139	23.6139	5	7.78622	2
30g	3	10	15	10	90	10.4656	14.3503	14.3503	10.5	11.136	3
30g	4	0	5	0	70	0	6.40796	6.40796	0	1.06799	2
30g	5
30g	6	5	15	10	70	4.3461	16.957	16.957	10	10.2172	1
30g	7	0	20	10	70	0	29.0452	29.0452	10	11.5075	3
30g	8	10	30	15	70	8.73767	34.0186	34.0186	15	17.1261	2
30g	9	2	10	5	75	1.78601	10.8449	10.8449	5	5.43849	3
30g	10	0	10	7	90	0	10	10	7	6.33333	2
30g	11	0	20	10	80	0	20	20	10	10	3
30h	1	5	25	10	70	4.0493	29.8954	29.8954	10	12.3241	2
30h	2	0	10	5	70	0	11.408	11.408	5	5.23466	2
30h	3	0	5	5	90	0.219252	3.92105	3.92105	3.9	3.29005	3
30h	4	5	20	15	60	3.32831	28.1106	28.1106	15	15.2398	2
30h	5
30h	6	0	5	5	70	0	6.40796	6.40796	5	4.40133	1
30h	7	0	40	15	60	0	106.949	100	15	26.6667	3
30h	8	10	30	15	70	8.73767	34.0186	34.0186	15	17.1261	2
30h	9	2	10	5	75	1.78601	10.8449	10.8449	5	5.43849	3
30h	10	10	30	15	90	11.3361	26.6425	26.6425	15	16.3298	2
30h	11	20	60	30	80	20	60	60	30	33.3333	3
30i	1	5	25	10	60	3.09392	37.1053	37.1053	10	13.3665	2
30i	2	0	10	5	70	0	13.5851	13.5851	5	5.59752	2
30i	3	0	5	5	90	0.219252	3.92105	3.92105	3.9	3.29005	3
30i	4	5	12	10	70	4.47831	13.238	13.238	10	9.61938	2
30i	5
30i	6	5	10	5	70	4.58704	10.8131	10.8131	5	5.90002	1
30i	7	0	4	2	50	0	9.29745	9.29745	2	2.88291	3
30i	8	10	40	20	70	8.42259	46.8637	46.8637	20	22.5477	2
30i	9	10	30	20	75	9.36965	31.8844	31.8844	20	20.209	3
30i	10	10	20	15	90	10.8158	18.5501	18.5501	15	14.8943	2
30i	11	10	20	12	80	10	20	20	12	13	3
30j	1	5	25	10	70	4.0493	29.8954	29.8954	10	12.3241	2
30j	2	0	10	5	70	0	13.5851	13.5851	5	5.59752	2
30j	3	0	5	5	90	0.219252	3.92105	3.92105	3.9	3.29005	3
30j	4	2	12	7	60	1.04696	18.0527	18.0527	7	7.84994	2
30j	5
30j	6	0	5	5	70	0	6.40796	6.40796	5	4.40133	1
30j	7	0	10	2	60	0	19.5529	19.5529	2	4.59214	3
30j	8	0	10	5	70	0	13.5851	13.5851	5	5.59752	2
30j	9	10	20	10	75	9.60224	20.7878	20.7878	10	11.7317	3
30j	10	10	20	10	90	10.8158	18.5501	18.5501	11	12.2276	2
30j	11	15	60	20	80	15	60	60	20	25.8333	3
30k	1	10	30	25	70	8.73767	34.0186	34.0186	25	23.7927	2
30k	2	0	100	20	100	3.10336	23.6139	23.6139	20	17.7862	2
30k	3	10	50	30	90	12.0346	42.0393	42.0393	30	29.0123	3
30k	4	5	20	13	60	3.32831	28.1106	28.1106	13	13.9065	2
30k	5
30k	6	0	20	12.5	70	0	29.0452	29.0452	12.5	13.1742	1
30k	7	10	50	20	60	6.37442	75.0738	75.0738	20	26.908	3
30k	8	15	60	30	70	12.6692	70.4015	70.4015	30	33.8451	2
30k	9	10	30	20	75	9.36965	31.8844	31.8844	20	20.209	3
30k	10	10	50	25	90	12.0346	42.0393	42.0393	25	25.679	2
30k	11	20	50	35	80	20	50	50	35	35	3
30l	1	10	30	25	70	8.73767	34.0186	34.0186	25	23.7927	2
30l	2	0	100	20	100	3.10336	23.6139	23.6139	20	17.7862	2
30l	3	10	50	30	90	12.0346	42.0393	42.0393	30	29.0123	3
30l	4	5	20	14	60	3.32831	28.1106	28.1106	14	14.5732	2
30l	5
30l	6	10	20	12.5	70	9.19423	21.6599	21.6599	12.5	13.4757	1
30l	7	5	15	10	55	3.26351	21.5167	21.5167	10	10.7967	3
30l	8	15	60	30	70	12.6692	70.4015	70.4015	30	33.8451	2
30l	9	5	20	10	75	4.5868	21.5532	21.5532	10	11.0233	3
30l	10	10	50	25	90	12.0346	42.0393	42.0393	25	25.679	2
30l	11	0	10	5	80	0	10	10	5	5	3
31a	1	1	10	5	50	0	22.6447	22.6447	5	7.10745	2
31a	2	0	100	5	100	3.10336	23.6139	23.6139	5	7.78622	2
31a	3	0	0	0	90	0	0	0	0	0	3
31a	4	0	1	0	70	0	1.16993	1.16993	0	0.194988	2
31a	5									0
31a	6	0	5	2.5	70	0	6.40796	6.40796	2.5	2.73466	1
31a	7	0	40	15	60	0	106.949	100	15	26.6667	3
31a	8	0	0	0	70	0	0	0	0	0	2
31a	9	2	10	5	75	1.78601	10.8449	10.8449	5	5.43849	3
31a	10									0
31a	11	0	10	5	70	0	13.5851	13.5851	5	5.59752	3
31b	1	1	20	10	50	0	59.342	59.342	10	16.557	3
31b	2	0	20	0	70	0	29.0452	29.0452	0	4.84086	2
31b	3	0	0	0	90	0	0	0	0	0	1
31b	4	0	7	3	70	0	9.21729	9.21729	3	3.53622	3
31b	5
31b	6	0	5	2.5	70	0	6.40796	6.40796	2.5	2.73466	2
31b	7	0	4	2	70	0	5.04229	5.04229	2	2.17372	2
31b	8	0	5	2	70	0	6.40796	6.40796	2	2.40133	3
31b	9	0	5	2	75	0.88387	5.24161	5.24161	2	2.35425	3
31b	10
31b	11	0	5	1	80	0	5	5	1	1.5	3
31c	1	1	20	10	50	0	59.342	59.342	10	16.557	2
31c	2	0	10	5	70	0	13.5851	13.5851	5	5.59752	2
31c	3	0	5	0	90	0.219252	3.92105	3.92105	3.9	3.29005	3
31c	4	0	0	0	80	0	0	0	0	0	2
31c	5
31c	6	0	5	2.5	70	0	6.40796	6.40796	2.5	2.73466	1
31c	7	0	40	15	60	0	106.949	100	15	26.6667	3
31c	8	0	5	2	70	0	6.40796	6.40796	2	2.40133	2
31c	9	2	5	2	75	1.88387	5.24161	5.24161	2	2.52091	3
31c	10	5	10	5	90	5.41617	9.28651	9.28651	5.5	6.11711	2
31c	11	5	10	7	80	5	10	10	7	7.16667	3
31d	1	5	25	20	70	4.0493	29.8954	29.8954	20	18.9908	2
31d	2	0	10	0	70	0	13.5851	13.5851	0	2.26418	2
31d	3	0	5	0	90	0.219252	3.92105	3.92105	0.23	0.843384	3
31d	4	0	12	9	70	0	16.5791	16.5791	9	8.76318	2
31d	5
31d	6	5	15	7.5	70	4.3461	16.957	16.957	7.5	8.55052	1
31d	7	0	4	2	70	0	5.04229	5.04229	2	2.17372	3
31d	8	10	30	15	70	8.73767	34.0186	34.0186	15	17.1261	2
31d	9	2	5	2	75	1.88387	5.24161	5.24161	2	2.52091	3
31d	10	0	10	7	90	0	10	10	7	6.33333	2
31d	11	10	30	15	80	10	30	30	15	16.6667	3
31e	1	5	25	20	70	4.0493	29.8954	29.8954	20	18.9908	2
31e	2	0	100	10	100	3.10336	23.6139	23.6139	10	11.1196	2
31e	3	7	10	10	90	7.28689	9.61918	9.61918	9.6	9.21768	3
31e	4	5	20	18	60	3.32831	28.1106	28.1106	18	17.2398	2
31e	5
31e	6	5	15	10	70	4.3461	16.957	16.957	10	10.2172	1
31e	7	0	40	20	60	0	106.949	100	20	30	3
31e	8	10	30	15	70	8.73767	34.0186	34.0186	15	17.1261	2
31e	9	5	20	10	75	4.5868	21.5532	21.5532	10	11.0233	3
31e	10	0	10	7	90	0	10	10	7	6.33333	2
31e	11	10	50	20	80	10	50	50	20	23.3333	3
31f	1	5	25	10	70	4.0493	29.8954	29.8954	10	12.3241	2
31f	2	0	100	5	100	3.10336	23.6139	23.6139	5	7.78622	2
31f	3	5	10	5	90	5.41617	9.28651	9.28651	5.5	6.11711	3
31f	4	0	10	6	60	0	19.5529	19.5529	6	7.25881	2
31f	5
31f	6	5	15	10	70	4.3461	16.957	16.957	10	10.2172	1
31f	7	0	4	2	70	0	5.04229	5.04229	2	2.17372	3
31f	8	10	30	15	70	8.73767	34.0186	34.0186	15	17.1261	2
31f	9	2	20	10	75	1.68527	22.4614	22.4614	10	10.6911	3
31f	10	0	10	7	90	0	10	10	7	6.33333	2
31f	11	5	10	7	80	5	10	10	7	7.16667	3
31g	1	5	25	5	70	4.0493	29.8954	29.8954	5	8.99078	2
31g	2	0	100	5	100	3.10336	23.6139	23.6139	5	7.78622	2
31g	3	10	15	10	90	10.4656	14.3503	14.3503	10.5	11.136	3
31g	4	0	5	0	70	0	6.40796	6.40796	0	1.06799	2
31g	5
31g	6	5	15	10	70	4.3461	16.957	16.957	10	10.2172	1
31g	7	0	20	10	70	0	29.0452	29.0452	10	11.5075	3
31g	8	10	30	15	70	8.73767	34.0186	34.0186	15	17.1261	2
31g	9	2	10	5	75	1.78601	10.8449	10.8449	5	5.43849	3
31g	10	0	10	7	90	0	10	10	7	6.33333	2
31g	11	0	20	10	80	0	20	20	10	10	3
31h	1	5	25	10	70	4.0493	29.8954	29.8954	10	12.3241	2
31h	2	0	10	5	70	0	11.408	11.408	5	5.23466	2
31h	3	0	5	5	90	0.219252	3.92105	3.92105	3.9	3.29005	3
31h	4	5	20	15	60	3.32831	28.1106	28.1106	15	15.2398	2
31h	5
31h	6	5	5	5	70	5	5	5	5	5	1
31h	7	0	40	15	60	0	106.949	100	15	26.6667	3
31h	8	10	30	15	70	8.73767	34.0186	34.0186	15	17.1261	2
31h	9	2	10	5	75	1.78601	10.8449	10.8449	5	5.43849	3
31h	10	10	30	15	90	11.3361	26.6425	26.6425	15	16.3298	2
31h	11	20	60	30	80	20	60	60	30	33.3333	3
31i	1	5	25	10	60	3.09392	37.1053	37.1053	10	13.3665	2
31i	2	0	10	5	70	0	13.5851	13.5851	5	5.59752	2
31i	3	0	5	5	90	0.219252	3.92105	3.92105	3.9	3.29005	3
31i	4	5	12	10	70	4.47831	13.238	13.238	10	9.61938	2
31i	5
31i	6	0	10	5	70	0	13.5851	13.5851	5	5.59752	1
31i	7	0	4	2	50	0	9.29745	9.29745	2	2.88291	3
31i	8	10	40	20	70	8.42259	46.8637	46.8637	20	22.5477	2
31i	9	10	30	20	75	9.36965	31.8844	31.8844	20	20.209	3
31i	10	10	20	15	90	10.8158	18.5501	18.5501	15	14.8943	2
31i	11	10	20	12	80	10	20	20	12	13	3
31j	1	5	25	10	70	4.0493	29.8954	29.8954	10	12.3241	2
31j	2	0	10	5	70	0	13.5851	13.5851	5	5.59752	2
31j	3	0	5	5	90	0.219252	3.92105	3.92105	3.9	3.29005	3
31j	4	2	12	7	60	1.04696	18.0527	18.0527	7	7.84994	2
31j	5
31j	6	0	5	5	70	0	6.40796	6.40796	5	4.40133	1
31j	7	0	10	2	60	0	19.5529	19.5529	2	4.59214	3
31j	8	0	10	5	70	0	13.5851	13.5851	5	5.59752	2
31j	9	10	20	10	75	9.60224	20.7878	20.7878	10	11.7317	3
31j	10	10	20	10	90	10.8158	18.5501	18.5501	11	12.2276	2
31j	11
31k	1	10	30	25	70	8.73767	34.0186	34.0186	25	23.7927	2
31k	2	0	100	20	100	3.10336	23.6139	23.6139	20	17.7862	2
31k	3	10	50	30	90	12.0346	42.0393	42.0393	30	29.0123	3
31k	4	5	20	13	60	3.32831	28.1106	28.1106	13	13.9065	2
31k	5
31k	6	0	20	12.5	70	0	29.0452	29.0452	12.5	13.1742	1
31k	7	10	50	20	55	5.44664	86.0221	86.0221	20	28.5781	3
31k	8	15	60	30	70	12.6692	70.4015	70.4015	30	33.8451	2
31k	9	10	30	20	75	9.36965	31.8844	31.8844	20	20.209	3
31k	10	10	50	25	90	12.0346	42.0393	42.0393	25	25.679	2
31k	11	20	50	35	80	20	50	50	35	35	3
31l	1	10	30	25	70	8.73767	34.0186	34.0186	25	23.7927	2
31l	2	0	100	20	100	3.10336	23.6139	23.6139	20	17.7862	2
31l	3	10	50	30	90	12.0346	42.0393	42.0393	30	29.0123	3
31l	4	5	20	14	60	3.32831	28.1106	28.1106	14	14.5732	2
31l	5
31l	6	10	20	12.5	70	9.19423	21.6599	21.6599	12.5	13.4757	1
31l	7	5	15	10	55	3.26351	21.5167	21.5167	10	10.7967	3
31l	8	15	60	30	70	12.6692	70.4015	70.4015	30	33.8451	2
31l	9	5	20	10	75	4.5868	21.5532	21.5532	10	11.0233	3
31l	10	10	50	25	90	12.0346	42.0393	42.0393	25	25.679	2
31l	11	0	10	5	80	0	10	10	5	5	3
32a	1	1	10	5	50	0	22.6447	22.6447	5	7.10745	2
32a	2	0	100	5	100	3.10336	23.6139	23.6139	5	7.78622	2
32a	3	0	0	0	90	0	0	0	0	0	3
32a	4	0	1	0	70	0	1.16993	1.16993	0	0.194988	2
32a	5									0
32a	6	2.5	5	5	70	2.28495	5.39279	5.39279	5	4.61296	1
32a	7	0	40	15	60	0	106.949	100	15	26.6667	3
32a	8	0	0	0	70	0	0	0	0	0	2
32a	9	2	10	5	75	1.78601	10.8449	10.8449	5	5.43849	3
32a	10
32a	11	0	10	5	70	0	13.5851	13.5851	5	5.59752	3
32b	1	1	20	10	50	0	59.342	59.342	10	16.557	3
32b	2	0	20	0	70	0	29.0452	29.0452	0	4.84086	2
32b	3	5	10	5	90	5.41617	9.28651	9.28651	5.5	6.11711	1
32b	4	0	7	3	70	0	9.21729	9.21729	3	3.53622	3
32b	5
32b	6	2.5	5	5	70	2.28495	5.39279	5.39279	5	4.61296	2
32b	7	0	4	2	70	0	5.04229	5.04229	2	2.17372	2
32b	8	0	5	2	70	0	6.40796	6.40796	2	2.40133	3
32b	9	0	5	2	75	0.88387	5.24161	5.24161	2	2.35425	3
32b	10
32b	11	0	5	2	70	0	6.40796	6.40796	2	2.40133	3
32c	1	1	20	10	50	0	59.342	59.342	10	16.557	2
32c	2	0	10	5	70	0	13.5851	13.5851	5	5.59752	2
32c	3	5	10	5	90	5.41617	9.28651	9.28651	5.5	6.11711	3
32c	4	0	0	0	80	0	0	0	0	0	2
32c	5									0
32c	6	0	2.5	2.5	70	0	3.0558	3.0558	2.5	2.17597	1
32c	7	0	40	15	60	0	106.949	100	15	26.6667	3
32c	8	0	5	2	70	0	6.40796	6.40796	2	2.40133	2
32c	9	2	5	2	75	1.88387	5.24161	5.24161	2	2.52091	3
32c	10	5	10	5	90	5.41617	9.28651	9.28651	5.5	6.11711	2
32c	11	5	10	7	80	5	10	10	7	7.16667	3
32d	1	5	25	20	70	4.0493	29.8954	29.8954	20	18.9908	2
32d	2	0	10	0	70	0	13.5851	13.5851	0	2.26418	2
32d	3	0	0	0	90	0	0	0	0	0	3
32d	4	0	12	9	70	0	16.5791	16.5791	9	8.76318	2
32d	5
32d	6	0	10	5	70	0	13.5851	13.5851	5	5.59752	1
32d	7	0	4	2	70	0	5.04229	5.04229	2	2.17372	3
32d	8	10	30	15	70	8.73767	34.0186	34.0186	15	17.1261	2
32d	9	2	5	2	75	1.88387	5.24161	5.24161	2	2.52091	3
32d	10	0	10	7	90	0	10	10	7	6.33333	2
32d	11	10	30	15	80	10	30	30	15	16.6667	3
32e	1	5	25	20	70	4.0493	29.8954	29.8954	20	18.9908	2
32e	2	0	100	10	100	3.10336	23.6139	23.6139	10	11.1196	2
32e	3	5	15	10	90	5.68775	13.3546	13.3546	10	9.84039	3
32e	4	5	20	18	60	3.32831	28.1106	28.1106	18	17.2398	2
32e	5
32e	6	5	15	10	70	4.3461	16.957	16.957	10	10.2172	1
32e	7	0	40	20	60	0	106.949	100	20	30	3
32e	8	10	30	15	70	8.73767	34.0186	34.0186	15	17.1261	2
32e	9	5	20	10	75	4.5868	21.5532	21.5532	10	11.0233	3
32e	10	0	10	7	90	0	10	10	7	6.33333	2
32e	11	10	50	20	80	10	50	50	20	23.3333	3
32f	1	5	25	10	70	4.0493	29.8954	29.8954	10	12.3241	2
32f	2	0	100	5	100	3.10336	23.6139	23.6139	5	7.78622	2
32f	3	5	10	5	90	5.41617	9.28651	9.28651	5.5	6.11711	3
32f	4	0	10	6	60	0	19.5529	19.5529	6	7.25881	2
32f	5
32f	6	5	15	10	70	4.3461	16.957	16.957	10	10.2172	1
32f	7	0	4	2	70	0	5.04229	5.04229	2	2.17372	3
32f	8	10	30	15	70	8.73767	34.0186	34.0186	15	17.1261	2
32f	9	2	20	10	75	1.68527	22.4614	22.4614	10	10.6911	3
32f	10	0	10	7	90	0	10	10	7	6.33333	2
32f	11	5	10	7	80	5	10	10	7	7.16667	3
32g	1	5	25	5	70	4.0493	29.8954	29.8954	5	8.99078	2
32g	2	0	100	5	100	3.10336	23.6139	23.6139	5	7.78622	2
32g	3	5	15	10	90	5.68775	13.3546	13.3546	10	9.84039	3
32g	4	0	5	0	70	0	6.40796	6.40796	0	1.06799	2
32g	5
32g	6	5	15	10	70	4.3461	16.957	16.957	10	10.2172	1
32g	7	0	20	10	70	0	29.0452	29.0452	10	11.5075	3
32g	8	10	30	15	70	8.73767	34.0186	34.0186	15	17.1261	2
32g	9	2	10	5	75	1.78601	10.8449	10.8449	5	5.43849	3
32g	10	0	10	7	90	0	10	10	7	6.33333	2
32g	11	0	20	10	80	0	20	20	10	10	3
32h	1	5	25	10	70	4.0493	29.8954	29.8954	10	12.3241	2
32h	2	0	10	5	70	0	10.408	10.408	5	5.06799	2
32h	3	5	10	5	90	5.41617	9.28651	9.28651	5.5	6.11711	3
32h	4	5	20	15	60	3.32831	28.1106	28.1106	15	15.2398	2
32h	5
32h	6	5	5	5	70	5	5	5	5	5	1
32h	7	0	40	15	60	0	106.949	100	15	26.6667	3
32h	8	10	30	15	70	8.73767	34.0186	34.0186	15	17.1261	2
32h	9	2	10	5	75	1.78601	10.8449	10.8449	5	5.43849	3
32h	10	10	30	15	90	11.3361	26.6425	26.6425	15	16.3298	2
32h	11	20	60	30	80	20	60	60	30	33.3333	3
32i	1	5	25	10	60	3.09392	37.1053	37.1053	10	13.3665	2
32i	2	0	10	5	70	0	13.5851	13.5851	5	5.59752	2
32i	3	5	10	5	90	5.41617	9.28651	9.28651	5.5	6.11711	3
32i	4	5	12	10	70	4.47831	13.238	13.238	10	9.61938	2
32i	5
32i	6	0	10	5	70	0	13.5851	13.5851	5	5.59752	1
32i	7	0	4	2	50	0	9.29745	9.29745	2	2.88291	3
32i	8	10	40	20	70	8.42259	46.8637	46.8637	20	22.5477	2
32i	9	10	30	20	75	9.36965	31.8844	31.8844	20	20.209	3
32i	10	10	20	15	90	10.8158	18.5501	18.5501	15	14.8943	2
32i	11	10	20	12	80	10	20	20	12	13	3
32j	1	5	25	10	70	4.0493	29.8954	29.8954	10	12.3241	2
32j	2	0	10	5	70	0	13.5851	13.5851	5	5.59752	2
32j	3	5	10	5	90	5.41617	9.28651	9.28651	5.5	6.11711	3
32j	4	2	12	7	60	1.04696	18.0527	18.0527	7	7.84994	2
32j	5
32j	6	0	2.5	2.5	70	0	3.0558	3.0558	2.5	2.17597	1
32j	7	0	10	2	60	0	19.5529	19.5529	2	4.59214	3
32j	8	0	10	5	70	0	13.5851	13.5851	5	5.59752	2
32j	9	10	20	10	75	9.60224	20.7878	20.7878	10	11.7317	3
32j	10	10	20	10	90	10.8158	18.5501	18.5501	11	12.2276	2
32j	11
32k	1	10	30	25	70	8.73767	34.0186	34.0186	25	23.7927	2
32k	2	0	100	20	100	3.10336	23.6139	23.6139	20	17.7862	2
32k	3	20	40	25	90	21.6135	37.0747	37.0747	25	26.448	3
32k	4	5	20	13	60	3.32831	28.1106	28.1106	13	13.9065	2
32k	5
32k	6	0	20	12.5	70	0	29.0452	29.0452	12.5	13.1742	1
32k	7	10	50	20	55	5.44664	86.0221	86.0221	20	28.5781	3
32k	8	15	60	30	70	12.6692	70.4015	70.4015	30	33.8451	2
32k	9	10	30	20	75	9.36965	31.8844	31.8844	20	20.209	3
32k	10	10	50	25	90	12.0346	42.0393	42.0393	25	25.679	2
32k	11	20	50	35	80	20	50	50	35	35	3
32l	1	10	30	25	70	8.73767	34.0186	34.0186	25	23.7927	2
32l	2	0	100	20	100	3.10336	23.6139	23.6139	20	17.7862	2
32l	3	20	40	25	90	21.6135	37.0747	37.0747	25	26.448	3
32l	4	5	20	14	60	3.32831	28.1106	28.1106	14	14.5732	2
32l	5
32l	6	10	20	12.5	70	9.19423	21.6599	21.6599	12.5	13.4757	1
32l	7	5	15	10	55	3.26351	21.5167	21.5167	10	10.7967	3
32l	8	15	60	30	70	12.6692	70.4015	70.4015	30	33.8451	2
32l	9	5	20	10	75	4.5868	21.5532	21.5532	10	11.0233	3
32l	10	10	50	25	90	12.0346	42.0393	42.0393	25	25.679	2
32l	11	0	10	5	80	0	10	10	5	5	3
33a	1	50	80	70	60	44.2058	90.3821	90.3821	70	69.098	2
33a	2	0	100	60	100	3.10336	23.6139	23.6139	23	19.7862	2
33a	3	2	12	7	90	2.5284	10.0532	10.0532	7	6.76359	3
33a	4	10	40	25	75	9.20583	43.1904	43.1904	25	25.3994	2
33a	5
33a	6	20	50	40	90	22.1661	45.2312	45.2312	40	37.8996	1
33a	7	0	60	60	70	0	97.9393	97.9393	60	56.3232	3
33a	8	0	30	10	70	0	45.4319	45.4319	10	14.2386	2
33a	9	70	90	80	80	70	90	90	80	80	3
33a	10	10	50	20	90	12.0346	42.0393	42.0393	20	22.3457	2
33a	11	5	10	8	60	4.12303	11.883	11.883	8	8.001	3
33b	1	50	80	70	60	44.2058	90.3821	90.3821	70	69.098	2
33b	2	0	100	60	100	3.10336	23.6139	23.6139	23	19.7862	2
33b	3	10	25	17	90	11.0983	22.6396	22.6396	17	16.9563	3
33b	4	10	40	25	75	9.20583	43.1904	43.1904	25	25.3994	2
33b	5
33b	6	20	50	40	90	22.1661	45.2312	45.2312	40	37.8996	1
33b	7	0	60	70	70	0	97.9393	97.9393	70	62.9899	3
33b	8	0	30	10	70	0	45.4319	45.4319	10	14.2386	2
33b	9	70	90	80	80	70	90	90	80	80	3
33b	10	10	50	20	90	12.0346	42.0393	42.0393	20	22.3457	2
33b	11	5	10	8	60	4.12303	11.883	11.883	8	8.001	3
33c	1	25	50	30	60	20.8121	59.7921	59.7921	30	33.434	2
33c	2	0	100	60	100	3.10336	23.6139	23.6139	23	19.7862	2
33c	3	3	12	7	90	3.55716	10.4106	10.4106	7	6.99463	3
33c	4	20	60	40	75	18.7625	63.8197	63.8197	40	40.4304	2
33c	5
33c	6	20	50	40	90	22.1661	45.2312	45.2312	40	37.8996	1
33c	7	0	100	90	100	3.10336	23.6139	23.6139	23	19.7862	3
33c	8	20	60	40	70	17.524	68.1534	68.1534	40	40.9462	2
33c	9	50	70	60	80	50	70	70	60	60	3
33c	10	10	50	20	90	12.0346	42.0393	42.0393	20	22.3457	2
33c	11	5	25	20	60	3.09392	37.1053	37.1053	20	20.0332	3
33d	1	70	90	80	60	65.5519	96.0821	96.0821	80	80.2723	2
33d	2	0	100	60	100	3.10336	23.6139	23.6139	23	19.7862	2
33d	3	3	12	7	90	3.55716	10.4106	10.4106	7	6.99463	3
33d	4	20	60	40	75	18.7625	63.8197	63.8197	40	40.4304	2
33d	5
33d	6	20	50	40	90	22.1661	45.2312	45.2312	40	37.8996	1
33d	7	0	100	90	100	3.10336	23.6139	23.6139	23	19.7862	3
33d	8	20	60	40	70	17.524	68.1534	68.1534	40	40.9462	2
33d	9	50	70	60	80	50	70	70	60	60	3
33d	10	10	50	20	90	12.0346	42.0393	42.0393	20	22.3457	2
33d	11	5	25	20	60	3.09392	37.1053	37.1053	20	20.0332	3
33e	1	70	90	75	60	65.5519	96.0821	96.0821	75	76.939	2
33e	2	0	100	60	100	3.10336	23.6139	23.6139	23	19.7862	2
33e	3	12	27	18	90	13.1517	24.7212	24.7212	18	18.3122	3
33e	4	20	60	40	75	18.7625	63.8197	63.8197	40	40.4304	2
33e	5
33e	6	20	50	40	90	22.1661	45.2312	45.2312	40	37.8996	1
33e	7	0	100	90	100	3.10336	23.6139	23.6139	23	19.7862	3
33e	8	20	60	40	70	17.524	68.1534	68.1534	40	40.9462	2
33e	9	50	70	60	80	50	70	70	60	60	3
33e	10	10	50	20	50	4.52526	100.534	100	20	30.7542	2
33e	11	5	25	20	60	3.09392	37.1053	37.1053	20	20.0332	3
34a	1	1	5	5	60	0.50193	6.98972	6.98972	5	4.58194	2
34a	2	0	100	20	100	3.10336	23.6139	23.6139	20	17.7862	2
34a	3	0	2	1	90	0.129244	1.65664	1.65664	1	0.964315	3
34a	4	0	5	3	70	0	6.40796	6.40796	3	3.06799	2
34a	5
34a	6	5	15	10	75	4.674	15.9193	15.9193	10	10.0989	1
34a	7	0	60	20	60	0	177.133	100	20	30	3
34a	8	0	5	3	70	0	6.40796	6.40796	3	3.06799	2
34a	9	5	20	10	80	5	20	20	10	10.8333	3
34a	10	10	100	20	90	13.0582	78.0287	78.0287	20	28.5145	2
34a	11	0	15	10	80	0	15	15	10	9.16667	3
34b	1	1	10	5	60	0.282406	16.1552	16.1552	5	6.07294	3
34b	2	0	20	10	80	0	20	20	10	10	2
34b	3	0	20	5	90	0.219252	23.9211	23.9211	5	7.35672	1
34b	4	0	7	3	70	0	9.21729	9.21729	3	3.53622	3
34b	5
34b	6	0	10	5	75	0	11.6098	11.6098	5	5.26829	2
34b	7	0	10	0	60	0	19.5529	19.5529	0	3.25881	2
34b	8	0	10	5	70	0	13.5851	13.5851	5	5.59752	3
34b	9	1	5	2	80	1	5	5	2	2.33333	3
34b	10	10	50	10	90	12.0346	42.0393	42.0393	13	17.679	1
34b	11	0	5	1	80	0	5	5	1	1.5	3
34c	1	1	10	5	60	0.282406	16.1552	16.1552	5	6.07294	2
34c	2	0	20	10	80	0	20	20	10	10	2
34c	3	0	5	2	90	0.219252	3.92105	3.92105	2	2.02338	3
34c	4	0	0	0	80	0	0	0	0	0	2
34c	5
34c	6	0	2	1	75	0	2.19372	2.19372	1	1.03229	1
34c	7	0	10	5	50	0	31.2747	31.2747	5	8.54578	3
34c	8	0	5	3	70	0	6.40796	6.40796	3	3.06799	2
34c	9	2	10	2	80	2	10	10	2.1	3.4	3
34c	10	5	10	5	90	5.41617	9.28651	9.28651	5.5	6.11711	2
34c	11	5	10	7	80	5	10	10	7	7.16667	3
34d	1	1	10	5	60	0.282406	16.1552	16.1552	5	6.07294	2
34d	2	0	20	0	80	0	20	20	0	3.33333	2
34d	3	0	2	1	90	0.129244	1.65664	1.65664	1	0.964315	3
34d	4	0	15	10	70	0	21.1708	21.1708	10	10.1951	2
34d	5
34d	6	0	5	2.5	75	0	5.64465	5.64465	2.5	2.60744	1
34d	7	0	2	0	80	0	2	2	0	0.333333	3
34d	8
34d	9	2	10	2	80	2	10	10	2.1	3.4	3
34d	10	5	10	5	90	5.41617	9.28651	9.28651	5.5	6.11711	2
34d	11	0	2	1	80	0	2	2	1	1	3
34e	1	1	10	5	60	0.282406	16.1552	16.1552	5	6.07294	2
34e	2	0	100	10	100	3.10336	23.6139	23.6139	10	11.1196	2
34e	3	2	12	6	90	2.5284	10.0532	10.0532	6	6.09693	3
34e	4	20	60	40	60	14.9035	79.5485	79.5485	40	42.4087	2
34e	5
34e	6	5	15	10	75	4.674	15.9193	15.9193	10	10.0989	1
34e	7	0	20	10	70	0	29.0452	29.0452	10	11.5075	3
34e	8	20	50	40	70	17.9184	55.6116	55.6116	40	38.9217	2
34e	9	20	50	30	80	20	50	50	30	31.6667	3
34e	10	10	100	20	90	13.0582	78.0287	78.0287	20	28.5145	2
34e	11	20	50	30	80	20	50	50	30	31.6667	3
34f	1	5	10	10	60	4.12303	11.883	11.883	10	9.33434	2
34f	2	0	100	10	100	3.10336	23.6139	23.6139	10	11.1196	2
34f	3	0	2	1	90	0.129244	1.65664	1.65664	1	0.964315	3
34f	4	0	15	10	60	0	31.9625	31.9625	10	11.9938	2
34f	5
34f	6	15	35	25	75	14.2778	36.7018	36.7018	25	25.1633	1
34f	7	0	2	0	90	0.129244	1.65664	1.65664	0.13	0.384315	3
34f	8	20	50	40	70	17.9184	55.6116	55.6116	40	38.9217	2
34f	9	5	20	11	80	5	20	20	11	11.5	3
34f	10	5	10	5	90	5.41617	9.28651	9.28651	5.5	6.11711	2
34f	11	5	12	8	80	5	12	12	8	8.16667	3
34g	1	5	10	5	60	4.12303	11.883	11.883	5	6.001	2
34g	2	0	100	5	100	3.10336	23.6139	23.6139	5	7.78622	2
34g	3	0	5	2	90	0.219252	3.92105	3.92105	2	2.02338	3
34g	4	0	0	0	90	0	0	0	0	0	2
34g	5
34g	6	6.5	20	10	75	5.60224	20.7878	20.7878	10	11.065	1
34g	7	0	20	10	70	0	29.0452	29.0452	10	11.5075	3
34g	8	5	30	15	70	3.94589	36.607	36.607	15	16.7588	2
34g	9	2	10	5	80	2	10	10	5	5.33333	3
34g	10	10	30	20	90	11.3361	26.6425	26.6425	20	19.6631	2
34g	11	0	5	2	80	0	5	5	2	2.16667	3
34h	1	5	20	20	60	3.32831	28.1106	28.1106	20	18.5732	2
34h	2	0	10	5	80	0	10	10	5	5	2
34h	3	3	15	7	90	3.66306	12.7249	12.7249	7	7.39799	3
34h	4	0	10	4	75	0	11.6098	11.6098	4	4.60163	2
34h	5
34h	6	10	20	15	75	9.60224	20.7878	20.7878	15	15.065	1
34h	7	0	20	10	70	0	29.0452	29.0452	10	11.5075	3
34h	8	25	60	30	70	22.5181	66.4375	66.4375	30	34.8259	2
34h	9	3	10	5	80	3	10	10	5	5.5	3
34h	10	5	20	10	90	5.81579	18.5501	18.5501	10	10.7276	2
34h	11	25	70	30	80	25	70	70	30	35.8333	3
34i	1	5	20	10	60	3.32831	28.1106	28.1106	10	11.9065	2
34i	2	0	20	5	80	0	20	20	5	6.66667	2
34i	3	0	3	1	90	0.165765	2.43122	2.43122	1	1.0995	3
34i	4	0	15	10	60	0	31.9625	31.9625	10	11.9938	2
34i	5
34i	6	0	10	5	75	0	11.6098	11.6098	5	5.26829	1
34i	7	0	10	4	80	0	10	10	4	4.33333	3
34i	8	15	60	30	70	12.6692	70.4015	70.4015	30	33.8451	2
34i	9	20	50	20	80	20	50	50	20	25	3
34i	10	10	20	10	90	10.8158	18.5501	18.5501	11	12.2276	2
34i	11	10	20	10	70	9.19423	21.6599	21.6599	10	11.809	3
34j	1	5	30	20	70	3.94589	36.607	36.607	20	20.0921	2
34j	2	0	10	5	80	0	10	10	5	5	2
34j	3	3	15	7	90	3.66306	12.7249	12.7249	7	7.39799	3
34j	4	5	20	10	70	4.17778	23.3348	23.3348	10	11.2521	2
34j	5
34j	6	5	20	15	75	4.5868	21.5532	21.5532	15	14.3567	1
34j	7	0	10	4	60	0	19.5529	19.5529	4	5.92548	3
34j	8	15	30	20	70	13.8022	32.5085	32.5085	20	21.0518	2
34j	9	2	10	5	80	2	10	10	5	5.33333	3
34j	10	5	10	5	90	5.41617	9.28651	9.28651	5.5	6.11711	2
34j	11	10	40	20	70	8.42259	46.8637	46.8637	20	22.5477	3
35a	1	1	10	5	60	0.282406	16.1552	16.1552	5	6.07294	2
35a	2	0	100	20	100	3.10336	23.6139	23.6139	20	17.7862	2
35a	3	1	3	2	90	1.15941	2.70471	2.70471	2	1.97735	3
35a	4	0	5	3	70	0	6.40796	6.40796	3	3.06799	2
35a	5
35a	6	5	15	10	75	4.674	15.9193	15.9193	10	10.0989	1
35a	7	10	80	40	70	7.69725	101.446	100	40	44.6162	3
35a	8	0	5	3	70	0	6.40796	6.40796	3	3.06799	2
35a	9	5	20	10	80	5	20	20	10	10.8333	3
35a	10	10	100	20	90	13.0582	78.0287	78.0287	20	28.5145	2
35a	11	0	10	5	80	0	10	10	5	5	3
35b	1	1	20	10	60	0.0834711	37.7643	37.7643	10	12.9746	3
35b	2	0	20	10	80	0	20	20	10	10	2
35b	3	5	15	8	90	5.68775	13.3546	13.3546	8	8.50706	1
35b	4	0	7	3	70	0	9.21729	9.21729	3	3.53622	3
35b	5
35b	6	0	10	5	75	0	11.6098	11.6098	5	5.26829	2
35b	7	0	10	0	50	0	31.2747	31.2747	0	5.21245	2
35b	8	5	20	10	70	4.17778	23.3348	23.3348	10	11.2521	3
35b	9	2	10	5	80	2	10	10	5	5.33333	3
35b	10	10	50	10	90	12.0346	42.0393	42.0393	13	17.679	1
35b	11	0	5	2	80	0	5	5	2	2.16667	3
35c	1	1	20	10	60	0.0834711	37.7643	37.7643	10	12.9746	2
35c	2	0	20	10	80	0	20	20	10	10	2
35c	3	1	3	2	90	1.15941	2.70471	2.70471	2	1.97735	3
35c	4	0	0	0	80	0	0	0	0	0	2
35c	5
35c	6	0	2	1	75	0	2.19372	2.19372	1	1.03229	1
35c	7	0	10	4	70	0	13.5851	13.5851	4	4.93085	3
35c	8	0	5	3	70	0	6.40796	6.40796	3	3.06799	2
35c	9	2	10	2	80	2	10	10	2.1	3.4	3
35c	10	5	10	5	90	5.41617	9.28651	9.28651	5.5	6.11711	2
35c	11	5	20	12	80	5	20	20	12	12.1667	3
35d	1	1	10	5	60	0.282406	16.1552	16.1552	5	6.07294	2
35d	2	0	20	0	80	0	20	20	0	3.33333	2
35d	3	1	4	2	90	1.21339	3.51796	3.51796	2	2.12189	3
35d	4	0	15	10	70	0	21.1708	21.1708	10	10.1951	2
35d	5
35d	6	0	5	2.5	75	0	5.64465	5.64465	2.5	2.60744	1
35d	7	0	4	0	80	0	4	4	0	0.666667	3
35d	8	20	50	40	70	17.9184	55.6116	55.6116	40	38.9217	2
35d	9	2	10	2	80	2	10	10	2.1	3.4	3
35d	10	5	10	5	90	5.41617	9.28651	9.28651	5.5	6.11711	2
35d	11	0	2	1	80	0	2	2	1	1	3
35e	1	1	10	5	60	0.282406	16.1552	16.1552	5	6.07294	2
35e	2	0	100	10	100	3.10336	23.6139	23.6139	10	11.1196	2
35e	3	10	20	12	90	10.8158	18.5501	18.5501	12	12.8943	3
35e	4	20	60	40	60	14.9035	79.5485	79.5485	40	42.4087	2
35e	5
35e	6	5	15	10	75	4.674	15.9193	15.9193	10	10.0989	1
35e	7	0	10	4	60	0	19.5529	19.5529	4	5.92548	3
35e	8	20	50	40	70	17.9184	55.6116	55.6116	40	38.9217	2
35e	9	20	50	30	80	20	50	50	30	31.6667	3
35e	10	10	100	20	90	13.0582	78.0287	78.0287	20	28.5145	2
35e	11	10	50	45	80	10	50	50	45	40	3
35f	1	1	10	10	60	0.282406	16.1552	16.1552	10	9.40628	2
35f	2	0	100	10	100	3.10336	23.6139	23.6139	10	11.1196	2
35f	3	1	3	2	90	1.15941	2.70471	2.70471	2	1.97735	3
35f	4	0	15	10	60	0	31.9625	31.9625	10	11.9938	2
35f	5
35f	6	15	35	25	75	14.2778	36.7018	36.7018	25	25.1633	1
35f	7	0	2	0	80	0	2	2	0	0.333333	3
35f	8
35f	9	5	20	8	80	5	20	20	8	9.5	3
35f	10	5	10	5	90	5.41617	9.28651	9.28651	5.5	6.11711	2
35f	11	5	12	10	80	5	12	12	10	9.5	3
35g	1	5	20	5	60	3.32831	28.1106	28.1106	5	8.57316	2
35g	2	0	100	5	100	3.10336	23.6139	23.6139	5	7.78622	2
35g	3	5	16	8	90	5.73275	14.1498	14.1498	8	8.6471	3
35g	4	0	0	0	90	0	0	0	0	0	2
35g	5
35g	6	6.5	20	10	75	5.60224	20.7878	20.7878	10	11.065	1
35g	7	0	10	4	60	0	19.5529	19.5529	4	5.92548	3
35g	8	5	30	15	70	3.94589	36.607	36.607	15	16.7588	2
35g	9	2	10	5	80	2	10	10	5	5.33333	3
35g	10	10	30	20	90	11.3361	26.6425	26.6425	20	19.6631	2
35g	11	0	5	2	80	0	5	5	2	2.16667	3
35h	1	5	25	20	60	3.09392	37.1053	37.1053	20	20.0332	2
35h	2	0	10	5	80	0	10	10	5	5	2
35h	3	5	16	8	90	5.73275	14.1498	14.1498	8	8.6471	3
35h	4	0	10	4	75	0	11.6098	11.6098	4	4.60163	2
35h	5
35h	6	10	20	15	75	9.60224	20.7878	20.7878	15	15.065	1
35h	7	0	10	4	60	0	19.5529	19.5529	4	5.92548	3
35h	8	25	60	30	70	22.5181	66.4375	66.4375	30	34.8259	2
35h	9	3	10	5	80	3	10	10	5	5.5	3
35h	10	5	20	10	90	5.81579	18.5501	18.5501	10	10.7276	2
35h	11
35i	1	5	20	10	60	3.32831	28.1106	28.1106	10	11.9065	2
35i	2	0	20	5	80	0	20	20	5	6.66667	2
35i	3	2	6	3	90	2.29483	5.37361	5.37361	3	3.27807	3
35i	4	0	15	10	60	0	31.9625	31.9625	10	11.9938	2
35i	5
35i	6	0	10	5	75	0	11.6098	11.6098	5	5.26829	1
35i	7	0	10	1	60	0	19.5529	19.5529	1	3.92548	3
35i	8	15	60	30	70	12.6692	70.4015	70.4015	30	33.8451	2
35i	9	20	50	20	80	20	50	50	20	25	3
35i	10	10	20	10	90	10.8158	18.5501	18.5501	11	12.2276	2
35i	11	10	20	10	80	10	20	20	11	12.3333	3
35j	1	5	30	20	70	3.94589	36.607	36.607	20	20.0921	2
35j	2	0	10	5	80	0	10	10	5	5	2
35j	3	7	20	10	90	7.90147	17.8733	17.8733	10	10.9625	3
35j	4	5	20	10	70	4.17778	23.3348	23.3348	10	11.2521	2
35j	5
35j	6	5	20	15	75	4.5868	21.5532	21.5532	15	14.3567	1
35j	7	0	10	2	55	0	24.3604	24.3604	2	5.3934	3
35j	8	15	30	20	70	13.8022	32.5085	32.5085	20	21.0518	2
35j	9	2	10	5	80	2	10	10	5	5.33333	3
35j	10	5	10	5	90	5.41617	9.28651	9.28651	5.5	6.11711	2
35j	11	10	40	20	80	10	40	40	20	21.6667	3
36a	1	1	5	1	60	0.50193	6.98972	6.98972	1	1.91527	2
36a	2	0	100	20	100	3.10336	23.6139	23.6139	20	17.7862	2
36a	3	0	2	1	90	0.129244	1.65664	1.65664	1	0.964315	3
36a	4	0	5	3	75	0	5.64465	5.64465	3	2.94077	2
36a	5
36a	6	0	10	5	75	0	11.6098	11.6098	5	5.26829	1
36a	7	0	80	50	70	0	134.835	100	50	50	3
36a	8	0	5	3	70	0	6.40796	6.40796	3	3.06799	2
36a	9	5	20	10	80	5	20	20	10	10.8333	3
36a	10
36a	11	0	15	10	70	0	21.1708	21.1708	10	10.1951	3
36b	1	1	5	1	60	0.50193	6.98972	6.98972	1	1.91527	3
36b	2	0	20	5	80	0	20	20	5	6.66667	2
36b	3	0	4	2	90	0.194904	3.18444	3.18444	2	1.89656	1
36b	4	0	5	2	80	0	5	5	2	2.16667	3
36b	5
36b	6	0	2.5	0	75	0	2.75886	2.75886	0	0.45981	2
36b	7	0	4	2	50	0	9.29745	9.29745	2	2.88291	2
36b	8	0	10	5	70	0	13.5851	13.5851	5	5.59752	3
36b	9	1	5	2	80	1	5	5	2	2.33333	3
36b	10
36b	11	0	5	1	80	0	5	5	1	1.5	3
36c	1	1	5	5	60	0.50193	6.98972	6.98972	5	4.58194	2
36c	2	0	20	10	90	0.400516	13.9945	13.9945	10	9.06583	2
36c	3	0	4	2	90	0.194904	3.18444	3.18444	2	1.89656	3
36c	4	0	0	0	80	0	0	0	0	0	2
36c	5
36c	6	0	2.5	2.5	75	0	2.75886	2.75886	2.5	2.12648	1
36c	7
36c	8	0	5	3	70	0	6.40796	6.40796	3	3.06799	2
36c	9	1	5	2	80	1	5	5	2	2.33333	3
36c	10	5	10	10	90	5.41617	9.28651	9.28651	9	8.45045	2
36c	11	5	10	7	80	5	10	10	7	7.16667	3
36d	1	1	10	5	60	0.282406	16.1552	16.1552	5	6.07294	2
36d	2	0	20	0	100	1.53793	7.27447	7.27447	7	6.1354	2
36d	3	0	2	1	90	0.129244	1.65664	1.65664	1	0.964315	3
36d	4	0	10	5	60	0	19.5529	19.5529	5	6.59214	2
36d	5
36d	6	5	15	10	75	4.674	15.9193	15.9193	10	10.0989	1
36d	7	0	4	0	80	0	4	4	0	0.666667	3
36d	8
36d	9	1	5	2	80	1	5	5	2	2.33333	3
36d	10	5	10	10	90	5.41617	9.28651	9.28651	9	8.45045	2
36d	11	15	35	25	70	13.5441	38.6037	38.6037	25	25.358	3
36e	1	1	10	5	60	0.282406	16.1552	16.1552	5	6.07294	2
36e	2	0	100	5	100	3.10336	23.6139	23.6139	5	7.78622	2
36e	3	2	8	4	90	2.38773	6.96993	6.96993	4	4.22628	3
36e	4	10	25	20	70	8.94127	27.769	27.769	20	19.4517	2
36e	5
36e	6	5	15	10	75	4.674	15.9193	15.9193	10	10.0989	1
36e	7	0	20	10	50	0	81.3662	81.3662	10	20.2277	3
36e	8	20	50	40	70	17.9184	55.6116	55.6116	40	38.9217	2
36e	9	5	20	10	80	5	20	20	10	10.8333	3
36e	10	5	20	20	90	5.89201	17.282	17.282	17	15.1957	2
36e	11	10	50	30	70	8.18372	60.0863	60.0863	30	31.3783	3
36f	1	1	10	5	60	0.282406	16.1552	16.1552	5	6.07294	2
36f	2	0	100	10	100	3.10336	23.6139	23.6139	10	11.1196	2
36f	3	0	2	1	90	0.129244	1.65664	1.65664	1	0.964315	3
36f	4	0	10	5	70	0	13.5851	13.5851	5	5.59752	2
36f	5
36f	6	5	15	10	75	4.674	15.9193	15.9193	10	10.0989	1
36f	7	0	2	0	90	0.129244	1.65664	1.65664	0.13	0.384315	3
36f	8
36f	9	5	20	10	80	5	20	20	10	10.8333	3
36f	10	5	10	10	90	5.41617	9.28651	9.28651	9.2	8.58378	2
36f	11	5	10	10	70	4.58704	10.8131	10.8131	10	9.23335	3
36g	1	5	25	5	70	4.0493	29.8954	29.8954	5	8.99078	2
36g	2	0	100	0	100	3.10336	23.6139	23.6139	3.2	6.58622	2
36g	3	0	5	2	90	0.219252	3.92105	3.92105	2	2.02338	3
36g	4	0	10	5	75	0	11.6098	11.6098	5	5.26829	2
36g	5
36g	6	5	10	10	75	4.79639	10.3864	10.3864	10	9.19713	1
36g	7	0	40	20	60	0	106.949	100	20	30	3
36g	8	5	30	15	70	3.94589	36.607	36.607	15	16.7588	2
36g	9	5	20	5	80	5	20	20	5	7.5	3
36g	10	5	40	20	90	6.42153	32.1468	32.1468	20	19.7614	2
36g	11	0	25	20	70	0	37.1453	37.1453	20	19.5242	3
36h	1	5	25	20	70	4.0493	29.8954	29.8954	20	18.9908	2
36h	2	0	10	5	80	0	10	10	5	5	2
36h	3	3	15	7	90	3.66306	12.7249	12.7249	7	7.39799	3
36h	4	5	20	15	60	3.32831	28.1106	28.1106	15	15.2398	2
36h	5
36h	6	0	5	5	75	0	5.64465	5.64465	5	4.27411	1
36h	7	0	10	5	50	0	31.2747	31.2747	5	8.54578	3
36h	8	25	60	30	70	22.5181	66.4375	66.4375	30	34.8259	2
36h	9	5	20	5	80	5	20	20	5	7.5	3
36h	10	5	30	20	90	6.19548	24.8496	24.8496	20	18.5075	2
36h	11	20	60	40	70	17.524	68.1534	68.1534	40	40.9462	3
36i	1	5	25	10	60	3.09392	37.1053	37.1053	10	13.3665	2
36i	2	0	20	0	80	0	20	20	0	3.33333	2
36i	3	0	3	1	90	0.165765	2.43122	2.43122	1	1.0995	3
36i	4	5	15	10	60	3.64629	19.6617	19.6617	10	10.5513	2
36i	5
36i	6	0	5	2.5	75	0	5.64465	5.64465	2.5	2.60744	1
36i	7	0	10	3	55	0	24.3604	24.3604	3	6.06007	3
36i	8	15	60	30	70	12.6692	70.4015	70.4015	30	33.8451	2
36i	9	5	30	15	80	5	30	30	15	15.8333	3
36i	10	5	20	20	90	5.89201	17.282	17.282	17	15.1957	2
36i	11	10	20	15	70	9.19423	21.6599	21.6599	15	15.1424	3
36j	1	5	30	20	60	2.91044	46.565	46.565	20	21.5792	2
36j	2	0	10	0	80	0	10	10	0	1.66667	2
36j	3	3	15	7	90	3.66306	12.7249	12.7249	7	7.39799	3
36j	4	5	15	10	70	4.3461	16.957	16.957	10	10.2172	2
36j	5
36j	6	0	5	2.5	75	0	5.64465	5.64465	2.5	2.60744	1
36j	7	0	10	6	60	0	19.5529	19.5529	6	7.25881	3
36j	8	10	20	15	70	9.19423	21.6599	21.6599	15	15.1424	2
36j	9	5	20	10	80	5	20	20	10	10.8333	3
36j	10	5	20	20	90	5.89201	17.282	17.282	17	15.1957	2
36j	11	15	60	25	80	15	60	60	25	29.1667	3
36k	1	10	30	25	60	7.39635	39.6129	39.6129	25	24.5015	2
36k	2	0	100	20	100	3.10336	23.6139	23.6139	20	17.7862	2
36k	3	5	20	9	90	5.89201	17.282	17.282	9	9.86234	3
36k	4	5	15	10	70	4.3461	16.957	16.957	10	10.2172	2
36k	5
36k	6	10	20	15	75	9.60224	20.7878	20.7878	15	15.065	1
[truncated: 280 more rows]

## Sheet: Questions
List of questions from the questionnaire (S1 Appendix) that were included in analysis of estimates for introduction and spread of avian influenza via different pathways.
Question number in Questionnaire	Question- main	Question sub-section	Categories
7a	Imagine 100 broiler barn sheds where LPAI has recently been introduced. Realistically how many of these would have experienced an LPAI introduction to the shed through each of the following pathways? (most likely numbers should add to 100)	Direct contact with wild bird	virus/wild bird
7b	Imagine 100 broiler barn sheds where LPAI has recently been introduced. Realistically how many of these would have experienced an LPAI introduction to the shed through each of the following pathways? (most likely numbers should add to 100)	Indirect contact with wild bird through a contaminated water source	virus/wild bird
7c	Imagine 100 broiler barn sheds where LPAI has recently been introduced. Realistically how many of these would have experienced an LPAI introduction to the shed through each of the following pathways? (most likely numbers should add to 100)	Indirect contact with wild bird through fomites	virus/wild bird
7d	Imagine 100 broiler barn sheds where LPAI has recently been introduced. Realistically how many of these would have experienced an LPAI introduction to the shed through each of the following pathways? (most likely numbers should add to 100)	Indirect contact with wild bird through aerial dispersion of faeces in dust (wind, fans, etc…)	industry
8a	Imagine 100 free range broiler sheds where LPAI has recently been introduced. Realistically how many of these would have experienced an LPAI introduction to the shed through each of the following pathways?	Direct contact with wild bird	virus/wild bird
8b	Imagine 100 free range broiler sheds where LPAI has recently been introduced. Realistically how many of these would have experienced an LPAI introduction to the shed through each of the following pathways?	Indirect contact with wild bird through a contaminated water source	virus/wild bird
8c	Imagine 100 free range broiler sheds where LPAI has recently been introduced. Realistically how many of these would have experienced an LPAI introduction to the shed through each of the following pathways?	Indirect contact with wild bird through fomites	virus/wild bird
8d	Imagine 100 free range broiler sheds where LPAI has recently been introduced. Realistically how many of these would have experienced an LPAI introduction to the shed through each of the following pathways?	Indirect contact with wild bird through aerial dispersion of faeces in dust (wind, fans, etc…)	industry
9a	Imagine 100 cage layer sheds where LPAI has recently been introduced. Realistically how many of these would have experienced an LPAI introduction to the shed through each of the following pathways?	Direct contact with wild bird	virus/wild bird
9b	Imagine 100 cage layer sheds where LPAI has recently been introduced. Realistically how many of these would have experienced an LPAI introduction to the shed through each of the following pathways?	Indirect contact with wild bird through a contaminated water source	virus/wild bird
9c	Imagine 100 cage layer sheds where LPAI has recently been introduced. Realistically how many of these would have experienced an LPAI introduction to the shed through each of the following pathways?	Indirect contact with wild bird through fomites	virus/wild bird
9d	Imagine 100 cage layer sheds where LPAI has recently been introduced. Realistically how many of these would have experienced an LPAI introduction to the shed through each of the following pathways?	Indirect contact with wild bird through aerial dispersion of faeces in dust (wind, fans, etc…)	industry
10a	Imagine 100 barn layer sheds where LPAI has recently been introduced. Realistically how many of these would have experienced an LPAI introduction to the shed through each of the following pathways?	Direct contact with wild bird	virus/wild bird
10b	Imagine 100 barn layer sheds where LPAI has recently been introduced. Realistically how many of these would have experienced an LPAI introduction to the shed through each of the following pathways?	Indirect contact with wild bird through a contaminated water source	virus/wild bird
10c	Imagine 100 barn layer sheds where LPAI has recently been introduced. Realistically how many of these would have experienced an LPAI introduction to the shed through each of the following pathways?	Indirect contact with wild bird through fomites	virus/wild bird
10d	Imagine 100 barn layer sheds where LPAI has recently been introduced. Realistically how many of these would have experienced an LPAI introduction to the shed through each of the following pathways?	Indirect contact with wild bird through aerial dispersion of faeces in dust (wind, fans, etc…)	industry
11a	Imagine 100 free range layer sheds where LPAI has recently been introduced. Realistically how many of these would have experienced an LPAI introduction to the shed through each of the following pathways?	Direct contact with wild bird	virus/wild bird
11b	Imagine 100 free range layer sheds where LPAI has recently been introduced. Realistically how many of these would have experienced an LPAI introduction to the shed through each of the following pathways?	Indirect contact with wild bird through a contaminated water source	virus/wild bird
11c	Imagine 100 free range layer sheds where LPAI has recently been introduced. Realistically how many of these would have experienced an LPAI introduction to the shed through each of the following pathways?	Indirect contact with wild bird through fomites	virus/wild bird
11d	Imagine 100 free range layer sheds where LPAI has recently been introduced. Realistically how many of these would have experienced an LPAI introduction to the shed through each of the following pathways?	Indirect contact with wild bird through aerial dispersion of faeces in dust (wind, fans, etc…)	industry
12a	Imagine an unprotected water body source that results in the congregation of wild birds, say 50% of which are infected with LPAI. If there were 100 broiler barn sheds located at each of the specified distances from the water body listed below, realistically how many of them will experience an LPAI introduction?	Water body >1km from the shed	virus/wild bird
12b	Imagine an unprotected water body source that results in the congregation of wild birds, say 50% of which are infected with LPAI. If there were 100 broiler barn sheds located at each of the specified distances from the water body listed below, realistically how many of them will experience an LPAI introduction?	Water body between 500m - 1km from the shed	virus/wild bird
12c	Imagine an unprotected water body source that results in the congregation of wild birds, say 50% of which are infected with LPAI. If there were 100 broiler barn sheds located at each of the specified distances from the water body listed below, realistically how many of them will experience an LPAI introduction?	Water body between 100m - 500m from the shed	virus/wild bird
12d	Imagine an unprotected water body source that results in the congregation of wild birds, say 50% of which are infected with LPAI. If there were 100 broiler barn sheds located at each of the specified distances from the water body listed below, realistically how many of them will experience an LPAI introduction?	Water body <100m from the shed	virus/wild bird
13a	Imagine an unprotected water body source that results in the congregation of wild birds, say 50% of which are infected with LPAI. If there were 100 free range broiler sheds with their perimeter fence of range located at each of the specified distances from the water body listed below, realistically how many of them will experience an LPAI introduction?	Water body >1km from the perimeter fence of range	virus/wild bird
13b	Imagine an unprotected water body source that results in the congregation of wild birds, say 50% of which are infected with LPAI. If there were 100 free range broiler sheds with their perimeter fence of range located at each of the specified distances from the water body listed below, realistically how many of them will experience an LPAI introduction?	Water body between 500m - 1km from the perimeter fence of range	virus/wild bird
13c	Imagine an unprotected water body source that results in the congregation of wild birds, say 50% of which are infected with LPAI. If there were 100 free range broiler sheds with their perimeter fence of range located at each of the specified distances from the water body listed below, realistically how many of them will experience an LPAI introduction?	Water body between 100m - 500m from the perimeter fence of range	virus/wild bird
13d	Imagine an unprotected water body source that results in the congregation of wild birds, say 50% of which are infected with LPAI. If there were 100 free range broiler sheds with their perimeter fence of range located at each of the specified distances from the water body listed below, realistically how many of them will experience an LPAI introduction?	Water body <100m from the perimeter fence of range	virus/wild bird
14a	Imagine an unprotected water body source that results in the congregation of wild birds, say 50% of which are infected with LPAI. If there were 100 cage layer sheds located at each of the specified distances from the water body listed below, realistically how many of them will experience an LPAI introduction?	Water body >1km from the shed	virus/wild bird
14b	Imagine an unprotected water body source that results in the congregation of wild birds, say 50% of which are infected with LPAI. If there were 100 cage layer sheds located at each of the specified distances from the water body listed below, realistically how many of them will experience an LPAI introduction?	Water body between 500m - 1km from the shed	virus/wild bird
14c	Imagine an unprotected water body source that results in the congregation of wild birds, say 50% of which are infected with LPAI. If there were 100 cage layer sheds located at each of the specified distances from the water body listed below, realistically how many of them will experience an LPAI introduction?	Water body between 100m - 500m from the shed	virus/wild bird
14d	Imagine an unprotected water body source that results in the congregation of wild birds, say 50% of which are infected with LPAI. If there were 100 cage layer sheds located at each of the specified distances from the water body listed below, realistically how many of them will experience an LPAI introduction?	Water body <100m from the shed	virus/wild bird
15a	Imagine an unprotected water body source that results in the congregation of wild birds, say 50% of which are infected with LPAI. If there were 100 barn layer sheds located at each of the specified distances from the water body listed below, realistically how many of them will experience an LPAI introduction?	Water body >1km from the shed	virus/wild bird
15b	Imagine an unprotected water body source that results in the congregation of wild birds, say 50% of which are infected with LPAI. If there were 100 barn layer sheds located at each of the specified distances from the water body listed below, realistically how many of them will experience an LPAI introduction?	Water body between 500m - 1km from the shed	virus/wild bird
15c	Imagine an unprotected water body source that results in the congregation of wild birds, say 50% of which are infected with LPAI. If there were 100 barn layer sheds located at each of the specified distances from the water body listed below, realistically how many of them will experience an LPAI introduction?	Water body between 100m - 500m from the shed	virus/wild bird
15d	Imagine an unprotected water body source that results in the congregation of wild birds, say 50% of which are infected with LPAI. If there were 100 barn layer sheds located at each of the specified distances from the water body listed below, realistically how many of them will experience an LPAI introduction?	Water body <100m from the shed	virus/wild bird
16a	Imagine an unprotected water body source that results in the congregation of wild birds, say 50% of which are infected with LPAI. If there were 100 free range layer sheds with their perimeter fence of range located at each of the specified distances from the water body listed below, realistically how many of them will experience an LPAI introduction?	Water body >1km from the shed	virus/wild bird
16b	Imagine an unprotected water body source that results in the congregation of wild birds, say 50% of which are infected with LPAI. If there were 100 free range layer sheds with their perimeter fence of range located at each of the specified distances from the water body listed below, realistically how many of them will experience an LPAI introduction?	Water body between 500m - 1km from the shed	virus/wild bird
16c	Imagine an unprotected water body source that results in the congregation of wild birds, say 50% of which are infected with LPAI. If there were 100 free range layer sheds with their perimeter fence of range located at each of the specified distances from the water body listed below, realistically how many of them will experience an LPAI introduction?	Water body between 100m - 500m from the shed	virus/wild bird
16d	Imagine an unprotected water body source that results in the congregation of wild birds, say 50% of which are infected with LPAI. If there were 100 free range layer sheds with their perimeter fence of range located at each of the specified distances from the water body listed below, realistically how many of them will experience an LPAI introduction?	Water body <100m from the shed	virus/wild bird
18a	Imagine 100 sheds each of the following operation types where there has been mild clinical signs, such as low mortality / morbidity/ production decrease, during one week, in how many of these farms, would signs be detected on-farm?(** Established in this section means LPAI virus is circulating among birds in the shed)	Broiler barn	industry
18b	Imagine 100 sheds each of the following operation types where there has been mild clinical signs, such as low mortality / morbidity/ production decrease, during one week, in how many of these farms, would signs be detected on-farm?(** Established in this section means LPAI virus is circulating among birds in the shed)	Broiler free range	industry
18c	Imagine 100 sheds each of the following operation types where there has been mild clinical signs, such as low mortality / morbidity/ production decrease, during one week, in how many of these farms, would signs be detected on-farm?(** Established in this section means LPAI virus is circulating among birds in the shed)	Layer cage	industry
18d	Imagine 100 sheds each of the following operation types where there has been mild clinical signs, such as low mortality / morbidity/ production decrease, during one week, in how many of these farms, would signs be detected on-farm?(** Established in this section means LPAI virus is circulating among birds in the shed)	Layer barn	industry
18e	Imagine 100 sheds each of the following operation types where there has been mild clinical signs, such as low mortality / morbidity/ production decrease, during one week, in how many of these farms, would signs be detected on-farm?(** Established in this section means LPAI virus is circulating among birds in the shed)	Layer free range	industry
19a	Imagine 100 sheds each of the following operation types where LPAI has recently been established. In how many of these sheds would LPAI mutate to HPAI?	Broiler barn	virus/wild bird
19b	Imagine 100 sheds each of the following operation types where LPAI has recently been established. In how many of these sheds would LPAI mutate to HPAI?	Broiler free range	virus/wild bird
19c	Imagine 100 sheds each of the following operation types where LPAI has recently been established. In how many of these sheds would LPAI mutate to HPAI?	Layer cage	virus/wild bird
19d	Imagine 100 sheds each of the following operation types where LPAI has recently been established. In how many of these sheds would LPAI mutate to HPAI?	Layer barn	virus/wild bird
19e	Imagine 100 sheds each of the following operation types where LPAI has recently been established. In how many of these sheds would LPAI mutate to HPAI?	Layer free range	virus/wild bird
20a	Imagine 100 farms (with multiple sheds) of the following operation types. If there is one LPAI established** shed (that has not been detected) on the property, realistically how many of these farms will experience spread of LPAI infection to at least one other shed on the property? (** Established in this section means AI virus is circulating among birds in the shed)	Broiler barn	industry
20b	Imagine 100 farms (with multiple sheds) of the following operation types. If there is one LPAI established** shed (that has not been detected) on the property, realistically how many of these farms will experience spread of LPAI infection to at least one other shed on the property? (** Established in this section means AI virus is circulating among birds in the shed)	Broiler free range	industry
20c	Imagine 100 farms (with multiple sheds) of the following operation types. If there is one LPAI established** shed (that has not been detected) on the property, realistically how many of these farms will experience spread of LPAI infection to at least one other shed on the property? (** Established in this section means AI virus is circulating among birds in the shed)	Layer cage	industry
20d	Imagine 100 farms (with multiple sheds) of the following operation types. If there is one LPAI established** shed (that has not been detected) on the property, realistically how many of these farms will experience spread of LPAI infection to at least one other shed on the property? (** Established in this section means AI virus is circulating among birds in the shed)	Layer barn	industry
20e	Imagine 100 farms (with multiple sheds) of the following operation types. If there is one LPAI established** shed (that has not been detected) on the property, realistically how many of these farms will experience spread of LPAI infection to at least one other shed on the property? (** Established in this section means AI virus is circulating among birds in the shed)	Layer free range	industry
21a	Imagine 100 broiler barn farms (with multiple sheds) with one shed where LPAI is established. Realistically how many of these will experience LPAI spread to at least one other shed on the property through each of the following pathways?	Direct contact with wild bird infected via the LPAI established shed	virus/wild bird
21b	Imagine 100 broiler barn farms (with multiple sheds) with one shed where LPAI is established. Realistically how many of these will experience LPAI spread to at least one other shed on the property through each of the following pathways?	Other animals/insects(eg rats, snakes, beetles)	industry
21c	Imagine 100 broiler barn farms (with multiple sheds) with one shed where LPAI is established. Realistically how many of these will experience LPAI spread to at least one other shed on the property through each of the following pathways?	Shared equipment(eg buckets, shovels)	industry
21d	Imagine 100 broiler barn farms (with multiple sheds) with one shed where LPAI is established. Realistically how many of these will experience LPAI spread to at least one other shed on the property through each of the following pathways?	Shared personnel	industry
21e	Imagine 100 broiler barn farms (with multiple sheds) with one shed where LPAI is established. Realistically how many of these will experience LPAI spread to at least one other shed on the property through each of the following pathways?	Aerial dispersion (dust, feathers, endotoxins, fans)	industry
22a	Imagine 100 free range broiler farms (with multiple sheds) with one shed where LPAI is established. Realistically how many of these will experience LPAI spread to at least one other shed on the property through each of the following pathways?	Direct contact with wild bird infected via the LPAI established shed	virus/wild bird
22b	Imagine 100 free range broiler farms (with multiple sheds) with one shed where LPAI is established. Realistically how many of these will experience LPAI spread to at least one other shed on the property through each of the following pathways?	Other animals/insects(eg rats, snakes, beetles)	industry
22c	Imagine 100 free range broiler farms (with multiple sheds) with one shed where LPAI is established. Realistically how many of these will experience LPAI spread to at least one other shed on the property through each of the following pathways?	Shared equipment(eg buckets, shovels)	industry
22d	Imagine 100 free range broiler farms (with multiple sheds) with one shed where LPAI is established. Realistically how many of these will experience LPAI spread to at least one other shed on the property through each of the following pathways?	Shared personnel	industry
22e	Imagine 100 free range broiler farms (with multiple sheds) with one shed where LPAI is established. Realistically how many of these will experience LPAI spread to at least one other shed on the property through each of the following pathways?	Aerial dispersion (dust, feathers, endotoxins, fans)	industry
23a	Imagine 100 cage layer farms (with multiple sheds) with one shed where LPAI is established. Realistically how many of these will experience LPAI spread to at least one other shed on the property through each of the following pathways?	Direct contact with wild bird infected via the LPAI established shed	virus/wild bird
23b	Imagine 100 cage layer farms (with multiple sheds) with one shed where LPAI is established. Realistically how many of these will experience LPAI spread to at least one other shed on the property through each of the following pathways?	Other animals/insects(eg rats, snakes, beetles)	industry
23c	Imagine 100 cage layer farms (with multiple sheds) with one shed where LPAI is established. Realistically how many of these will experience LPAI spread to at least one other shed on the property through each of the following pathways?	Shared equipment(eg buckets, shovels)	industry
23d	Imagine 100 cage layer farms (with multiple sheds) with one shed where LPAI is established. Realistically how many of these will experience LPAI spread to at least one other shed on the property through each of the following pathways?	Shared personnel	industry
23e	Imagine 100 cage layer farms (with multiple sheds) with one shed where LPAI is established. Realistically how many of these will experience LPAI spread to at least one other shed on the property through each of the following pathways?	Aerial dispersion (dust, feathers, endotoxins, fans)	industry
24a	Imagine 100 barn layer farms (with multiple sheds) with one shed where LPAI is established. Realistically how many of these will experience LPAI spread to at least one other shed on the property through each of the following pathways?	Direct contact with wild bird infected via the LPAI established shed	virus/wild bird
24b	Imagine 100 barn layer farms (with multiple sheds) with one shed where LPAI is established. Realistically how many of these will experience LPAI spread to at least one other shed on the property through each of the following pathways?	Other animals/insects(eg rats, snakes, beetles)	industry
24c	Imagine 100 barn layer farms (with multiple sheds) with one shed where LPAI is established. Realistically how many of these will experience LPAI spread to at least one other shed on the property through each of the following pathways?	Shared equipment(eg buckets, shovels)	industry
24d	Imagine 100 barn layer farms (with multiple sheds) with one shed where LPAI is established. Realistically how many of these will experience LPAI spread to at least one other shed on the property through each of the following pathways?	Shared personnel	industry
24e	Imagine 100 barn layer farms (with multiple sheds) with one shed where LPAI is established. Realistically how many of these will experience LPAI spread to at least one other shed on the property through each of the following pathways?	Aerial dispersion (dust, feathers, endotoxins, fans)	industry
25a	Imagine 100 free range layer farms (with multiple sheds) with one shed where LPAI is established. Realistically how many of these will experience LPAI spread to at least one other shed on the property through each of the following pathways?	Direct contact with wild bird infected via the LPAI established shed	virus/wild bird
25b	Imagine 100 free range layer farms (with multiple sheds) with one shed where LPAI is established. Realistically how many of these will experience LPAI spread to at least one other shed on the property through each of the following pathways?	Other animals/insects(eg rats, snakes, beetles)	industry
25c	Imagine 100 free range layer farms (with multiple sheds) with one shed where LPAI is established. Realistically how many of these will experience LPAI spread to at least one other shed on the property through each of the following pathways?	Shared equipment(eg buckets, shovels)	industry
25d	Imagine 100 free range layer farms (with multiple sheds) with one shed where LPAI is established. Realistically how many of these will experience LPAI spread to at least one other shed on the property through each of the following pathways?	Shared personnel	industry
25e	Imagine 100 free range layer farms (with multiple sheds) with one shed where LPAI is established. Realistically how many of these will experience LPAI spread to at least one other shed on the property through each of the following pathways?	Aerial dispersion (dust, feathers, endotoxins, fans)	industry
26a	Imagine 100 farms (with multiple sheds) of the following operation types. If there is one HPAI established shed (that has not been detected) on the property, realistically how many of these farms will experience spread of HPAI infection to at least one other shed on the property?	Broiler barn	industry
26b	Imagine 100 farms (with multiple sheds) of the following operation types. If there is one HPAI established shed (that has not been detected) on the property, realistically how many of these farms will experience spread of HPAI infection to at least one other shed on the property?	Broiler free range	industry
26c	Imagine 100 farms (with multiple sheds) of the following operation types. If there is one HPAI established shed (that has not been detected) on the property, realistically how many of these farms will experience spread of HPAI infection to at least one other shed on the property?	Layer cage	industry
26d	Imagine 100 farms (with multiple sheds) of the following operation types. If there is one HPAI established shed (that has not been detected) on the property, realistically how many of these farms will experience spread of HPAI infection to at least one other shed on the property?	Layer barn	industry
26e	Imagine 100 farms (with multiple sheds) of the following operation types. If there is one HPAI established shed (that has not been detected) on the property, realistically how many of these farms will experience spread of HPAI infection to at least one other shed on the property?	Layer free range	industry
27a	Imagine 100 LPAI established** farms (where LPAI has not been detected) of the following operation types. Realistically how many of these will experience spread of LPAI infection to at least one other chicken farm of any operation type?(** Established in this section means AI virus is circulating among birds in ≥1 sheds on the farm)	Broiler barn	industry
27b	Imagine 100 LPAI established** farms (where LPAI has not been detected) of the following operation types. Realistically how many of these will experience spread of LPAI infection to at least one other chicken farm of any operation type?(** Established in this section means AI virus is circulating among birds in ≥1 sheds on the farm)	Broiler free range	industry
27c	Imagine 100 LPAI established** farms (where LPAI has not been detected) of the following operation types. Realistically how many of these will experience spread of LPAI infection to at least one other chicken farm of any operation type?(** Established in this section means AI virus is circulating among birds in ≥1 sheds on the farm)	Layer cage	industry
27d	Imagine 100 LPAI established** farms (where LPAI has not been detected) of the following operation types. Realistically how many of these will experience spread of LPAI infection to at least one other chicken farm of any operation type?(** Established in this section means AI virus is circulating among birds in ≥1 sheds on the farm)	Layer barn	industry
27e	Imagine 100 LPAI established** farms (where LPAI has not been detected) of the following operation types. Realistically how many of these will experience spread of LPAI infection to at least one other chicken farm of any operation type?(** Established in this section means AI virus is circulating among birds in ≥1 sheds on the farm)	Layer free range	industry
28a	Imagine 100 LPAI established broiler barn farms . Realistically how many of these will experience LPAI spread to at least one other chicken farm through each of the following pathways. (Most likely numbers need to add up to 100)	Wind borne mechanisms	industry
28b	Imagine 100 LPAI established broiler barn farms . Realistically how many of these will experience LPAI spread to at least one other chicken farm through each of the following pathways. (Most likely numbers need to add up to 100)	Direct contact with wild bird that got infected on the farm	virus/wild bird
28c	Imagine 100 LPAI established broiler barn farms . Realistically how many of these will experience LPAI spread to at least one other chicken farm through each of the following pathways. (Most likely numbers need to add up to 100)	Other animals/insects (eg rats/snakes/beetles)	industry
28d	Imagine 100 LPAI established broiler barn farms . Realistically how many of these will experience LPAI spread to at least one other chicken farm through each of the following pathways. (Most likely numbers need to add up to 100)	Shared bird delivery transport	industry
28e	Imagine 100 LPAI established broiler barn farms . Realistically how many of these will experience LPAI spread to at least one other chicken farm through each of the following pathways. (Most likely numbers need to add up to 100)	Shared bird pick up transport	industry
28f	Imagine 100 LPAI established broiler barn farms . Realistically how many of these will experience LPAI spread to at least one other chicken farm through each of the following pathways. (Most likely numbers need to add up to 100)	Shared feed delivery transport	industry
28g	Imagine 100 LPAI established broiler barn farms . Realistically how many of these will experience LPAI spread to at least one other chicken farm through each of the following pathways. (Most likely numbers need to add up to 100)	Shared manure collection transport	industry
28h	Imagine 100 LPAI established broiler barn farms . Realistically how many of these will experience LPAI spread to at least one other chicken farm through each of the following pathways. (Most likely numbers need to add up to 100)	Shared farm workers	industry
28i	Imagine 100 LPAI established broiler barn farms . Realistically how many of these will experience LPAI spread to at least one other chicken farm through each of the following pathways. (Most likely numbers need to add up to 100)	Shared trades persons (eg electrician/plumber)	industry
28j	Imagine 100 LPAI established broiler barn farms . Realistically how many of these will experience LPAI spread to at least one other chicken farm through each of the following pathways. (Most likely numbers need to add up to 100)	Shared equipment(eg bobcat/litter mover)	industry
29a	Imagine 100 LPAI established free range broiler farms. Realistically how many of these will experience LPAI spread to at least one other chicken farm through each of the following pathways.	Wind borne mechanisms	industry
29b	Imagine 100 LPAI established free range broiler farms. Realistically how many of these will experience LPAI spread to at least one other chicken farm through each of the following pathways.	Direct contact with wild bird that got infected on the farm	virus/wild bird
29c	Imagine 100 LPAI established free range broiler farms. Realistically how many of these will experience LPAI spread to at least one other chicken farm through each of the following pathways.	Other animals/insects (eg rats/snakes/beetles)	industry
29d	Imagine 100 LPAI established free range broiler farms. Realistically how many of these will experience LPAI spread to at least one other chicken farm through each of the following pathways.	Shared bird delivery transport	industry
29e	Imagine 100 LPAI established free range broiler farms. Realistically how many of these will experience LPAI spread to at least one other chicken farm through each of the following pathways.	Shared bird pick up transport	industry
29f	Imagine 100 LPAI established free range broiler farms. Realistically how many of these will experience LPAI spread to at least one other chicken farm through each of the following pathways.	Shared feed delivery transport	industry
29g	Imagine 100 LPAI established free range broiler farms. Realistically how many of these will experience LPAI spread to at least one other chicken farm through each of the following pathways.	Shared manure collection transport	industry
29h	Imagine 100 LPAI established free range broiler farms. Realistically how many of these will experience LPAI spread to at least one other chicken farm through each of the following pathways.	Shared farm workers	industry
29i	Imagine 100 LPAI established free range broiler farms. Realistically how many of these will experience LPAI spread to at least one other chicken farm through each of the following pathways.	Shared trades persons (eg electrician/plumber)	industry
29j	Imagine 100 LPAI established free range broiler farms. Realistically how many of these will experience LPAI spread to at least one other chicken farm through each of the following pathways.	Shared equipment(eg bobcat/litter mover)	industry
30a	Imagine 100 LPAI established cage layer farms. Realistically how many of these will experience LPAI spread to at least one other chicken farm through each of the following pathways.	Wind borne mechanisms	industry
30b	Imagine 100 LPAI established cage layer farms. Realistically how many of these will experience LPAI spread to at least one other chicken farm through each of the following pathways.	Direct contact with wild bird that got infected on the farm	virus/wild bird
30c	Imagine 100 LPAI established cage layer farms. Realistically how many of these will experience LPAI spread to at least one other chicken farm through each of the following pathways.	Other animals/insects eg (rats/snakes/beetles)	industry
30d	Imagine 100 LPAI established cage layer farms. Realistically how many of these will experience LPAI spread to at least one other chicken farm through each of the following pathways.	Shared bird delivery transport	industry
30e	Imagine 100 LPAI established cage layer farms. Realistically how many of these will experience LPAI spread to at least one other chicken farm through each of the following pathways.	Shared bird pick up transport	industry
30f	Imagine 100 LPAI established cage layer farms. Realistically how many of these will experience LPAI spread to at least one other chicken farm through each of the following pathways.	Shared feed delivery transport	industry
30g	Imagine 100 LPAI established cage layer farms. Realistically how many of these will experience LPAI spread to at least one other chicken farm through each of the following pathways.	Shared manure collection transport	industry
30h	Imagine 100 LPAI established cage layer farms. Realistically how many of these will experience LPAI spread to at least one other chicken farm through each of the following pathways.	Shared farm workers	industry
30i	Imagine 100 LPAI established cage layer farms. Realistically how many of these will experience LPAI spread to at least one other chicken farm through each of the following pathways.	Shared trades persons (eg electrician/plumber)	industry
30j	Imagine 100 LPAI established cage layer farms. Realistically how many of these will experience LPAI spread to at least one other chicken farm through each of the following pathways.	Shared equipment (eg bobcat/litter mover)	industry
30k	Imagine 100 LPAI established cage layer farms. Realistically how many of these will experience LPAI spread to at least one other chicken farm through each of the following pathways.	Shared egg trays	industry
30l	Imagine 100 LPAI established cage layer farms. Realistically how many of these will experience LPAI spread to at least one other chicken farm through each of the following pathways.	Shared egg pallets***	industry
31a	Imagine 100 LPAI established barn layer farms. Realistically how many of these will experience LPAI spread to at least one other chicken farm through each of the following pathways.	Wind borne mechanisms	industry
31b	Imagine 100 LPAI established barn layer farms. Realistically how many of these will experience LPAI spread to at least one other chicken farm through each of the following pathways.	Direct contact with wild bird that got infected on the farm	virus/wild bird
31c	Imagine 100 LPAI established barn layer farms. Realistically how many of these will experience LPAI spread to at least one other chicken farm through each of the following pathways.	Other animals/insects eg (rats/snakes/beetles)	industry
31d	Imagine 100 LPAI established barn layer farms. Realistically how many of these will experience LPAI spread to at least one other chicken farm through each of the following pathways.	Shared bird delivery transport	industry
31e	Imagine 100 LPAI established barn layer farms. Realistically how many of these will experience LPAI spread to at least one other chicken farm through each of the following pathways.	Shared bird pick up transport	industry
31f	Imagine 100 LPAI established barn layer farms. Realistically how many of these will experience LPAI spread to at least one other chicken farm through each of the following pathways.	Shared feed delivery transport	industry
31g	Imagine 100 LPAI established barn layer farms. Realistically how many of these will experience LPAI spread to at least one other chicken farm through each of the following pathways.	Shared manure collection transport	industry
31h	Imagine 100 LPAI established barn layer farms. Realistically how many of these will experience LPAI spread to at least one other chicken farm through each of the following pathways.	Shared farm workers	industry
31i	Imagine 100 LPAI established barn layer farms. Realistically how many of these will experience LPAI spread to at least one other chicken farm through each of the following pathways.	Shared trades persons (eg electrician/plumber)	industry
31j	Imagine 100 LPAI established barn layer farms. Realistically how many of these will experience LPAI spread to at least one other chicken farm through each of the following pathways.	Shared equipment (eg bobcat/litter mover)	industry
31k	Imagine 100 LPAI established barn layer farms. Realistically how many of these will experience LPAI spread to at least one other chicken farm through each of the following pathways.	Shared egg trays	industry
31l	Imagine 100 LPAI established barn layer farms. Realistically how many of these will experience LPAI spread to at least one other chicken farm through each of the following pathways.	Shared egg pallets***	industry
32a	Imagine 100 LPAI established free range layer farms. Realistically how many of these will experience LPAI spread to at least one other chicken farm through each of the following pathways?	Wind borne mechanisms	industry
32b	Imagine 100 LPAI established free range layer farms. Realistically how many of these will experience LPAI spread to at least one other chicken farm through each of the following pathways?	Direct contact with wild bird that got infected on the farm	virus/wild bird
32c	Imagine 100 LPAI established free range layer farms. Realistically how many of these will experience LPAI spread to at least one other chicken farm through each of the following pathways?	Other animals/insects eg (rats/snakes/beetles)	industry
32d	Imagine 100 LPAI established free range layer farms. Realistically how many of these will experience LPAI spread to at least one other chicken farm through each of the following pathways?	Shared bird delivery transport	industry
32e	Imagine 100 LPAI established free range layer farms. Realistically how many of these will experience LPAI spread to at least one other chicken farm through each of the following pathways?	Shared bird pick up transport	industry
32f	Imagine 100 LPAI established free range layer farms. Realistically how many of these will experience LPAI spread to at least one other chicken farm through each of the following pathways?	Shared feed delivery transport	industry
32g	Imagine 100 LPAI established free range layer farms. Realistically how many of these will experience LPAI spread to at least one other chicken farm through each of the following pathways?	Shared manure collection transport	industry
32h	Imagine 100 LPAI established free range layer farms. Realistically how many of these will experience LPAI spread to at least one other chicken farm through each of the following pathways?	Shared farm workers	industry
32i	Imagine 100 LPAI established free range layer farms. Realistically how many of these will experience LPAI spread to at least one other chicken farm through each of the following pathways?	Shared trades persons (eg electrician/plumber)	industry
32j	Imagine 100 LPAI established free range layer farms. Realistically how many of these will experience LPAI spread to at least one other chicken farm through each of the following pathways?	Shared equipment (eg bobcat/litter mover)	industry
32k	Imagine 100 LPAI established free range layer farms. Realistically how many of these will experience LPAI spread to at least one other chicken farm through each of the following pathways?	Shared egg trays	industry
32l	Imagine 100 LPAI established free range layer farms. Realistically how many of these will experience LPAI spread to at least one other chicken farm through each of the following pathways?	Shared egg pallets***	industry
33a	Imagine 100 HPAI established farms of the following operation types. Realistically how many of these will experience spread of HPAI infection to at least one other chicken farm of any operation type?	Broiler barn	industry
33b	Imagine 100 HPAI established farms of the following operation types. Realistically how many of these will experience spread of HPAI infection to at least one other chicken farm of any operation type?	Broiler free range	industry
33c	Imagine 100 HPAI established farms of the following operation types. Realistically how many of these will experience spread of HPAI infection to at least one other chicken farm of any operation type?	Layer cage	industry
33d	Imagine 100 HPAI established farms of the following operation types. Realistically how many of these will experience spread of HPAI infection to at least one other chicken farm of any operation type?	Layer barn	industry
33e	Imagine 100 HPAI established farms of the following operation types. Realistically how many of these will experience spread of HPAI infection to at least one other chicken farm of any operation type?	Layer free range	industry
34a	Imagine 100 HPAI established broiler barn farms. Realistically how many of these will experience HPAI spread to at least one other chicken farm through each of the following pathways.	Wind borne mechanisms	industry
34b	Imagine 100 HPAI established broiler barn farms. Realistically how many of these will experience HPAI spread to at least one other chicken farm through each of the following pathways.	Direct contact with wild bird that got infected on the farm	virus/wild bird
34c	Imagine 100 HPAI established broiler barn farms. Realistically how many of these will experience HPAI spread to at least one other chicken farm through each of the following pathways.	Other animals/insects (eg rats/snakes/beetles)	industry
34d	Imagine 100 HPAI established broiler barn farms. Realistically how many of these will experience HPAI spread to at least one other chicken farm through each of the following pathways.	Shared bird delivery transport	industry
34e	Imagine 100 HPAI established broiler barn farms. Realistically how many of these will experience HPAI spread to at least one other chicken farm through each of the following pathways.	Shared bird pick up transport	industry
34f	Imagine 100 HPAI established broiler barn farms. Realistically how many of these will experience HPAI spread to at least one other chicken farm through each of the following pathways.	Shared feed delivery transport	industry
34g	Imagine 100 HPAI established broiler barn farms. Realistically how many of these will experience HPAI spread to at least one other chicken farm through each of the following pathways.	Shared manure collection transport	industry
34h	Imagine 100 HPAI established broiler barn farms. Realistically how many of these will experience HPAI spread to at least one other chicken farm through each of the following pathways.	Shared farm workers	industry
34i	Imagine 100 HPAI established broiler barn farms. Realistically how many of these will experience HPAI spread to at least one other chicken farm through each of the following pathways.	Shared trades persons (eg electrician/plumber)	industry
34j	Imagine 100 HPAI established broiler barn farms. Realistically how many of these will experience HPAI spread to at least one other chicken farm through each of the following pathways.	Shared equipment (eg bobcat/litter mover)	industry
35a	Imagine 100 HPAI established free range broiler farms. Realistically how many of these will experience HPAI spread to at least one other chicken farm through each of the following pathways.	Wind borne mechanisms	industry
35b	Imagine 100 HPAI established free range broiler farms. Realistically how many of these will experience HPAI spread to at least one other chicken farm through each of the following pathways.	Direct contact with wild bird that got infected on the farm	virus/wild bird
35c	Imagine 100 HPAI established free range broiler farms. Realistically how many of these will experience HPAI spread to at least one other chicken farm through each of the following pathways.	Other animals/insects (eg rats/snakes/beetles)	industry
35d	Imagine 100 HPAI established free range broiler farms. Realistically how many of these will experience HPAI spread to at least one other chicken farm through each of the following pathways.	Shared bird delivery transport	industry
35e	Imagine 100 HPAI established free range broiler farms. Realistically how many of these will experience HPAI spread to at least one other chicken farm through each of the following pathways.	Shared bird pick up transport	industry
35f	Imagine 100 HPAI established free range broiler farms. Realistically how many of these will experience HPAI spread to at least one other chicken farm through each of the following pathways.	Shared feed delivery transport	industry
35g	Imagine 100 HPAI established free range broiler farms. Realistically how many of these will experience HPAI spread to at least one other chicken farm through each of the following pathways.	Shared manure collection transport	industry
35h	Imagine 100 HPAI established free range broiler farms. Realistically how many of these will experience HPAI spread to at least one other chicken farm through each of the following pathways.	Shared farm workers	industry
35i	Imagine 100 HPAI established free range broiler farms. Realistically how many of these will experience HPAI spread to at least one other chicken farm through each of the following pathways.	Shared trades persons (eg electrician/plumber)	industry
35j	Imagine 100 HPAI established free range broiler farms. Realistically how many of these will experience HPAI spread to at least one other chicken farm through each of the following pathways.	Shared equipment (eg bobcat/litter mover)	industry
36a	Imagine 100 HPAI established cage layer farms. Realistically how many of these will experience HPAI spread to at least one other chicken farm through each of the following pathways.	Wind borne mechanisms	industry
36b	Imagine 100 HPAI established cage layer farms. Realistically how many of these will experience HPAI spread to at least one other chicken farm through each of the following pathways.	Direct contact with wild bird that got infected on the farm	virus/wild bird
36c	Imagine 100 HPAI established cage layer farms. Realistically how many of these will experience HPAI spread to at least one other chicken farm through each of the following pathways.	Other animals/insects eg (rats/snakes/beetles)	industry
36d	Imagine 100 HPAI established cage layer farms. Realistically how many of these will experience HPAI spread to at least one other chicken farm through each of the following pathways.	Shared bird delivery transport	industry
36e	Imagine 100 HPAI established cage layer farms. Realistically how many of these will experience HPAI spread to at least one other chicken farm through each of the following pathways.	Shared bird pick up transport	industry
36f	Imagine 100 HPAI established cage layer farms. Realistically how many of these will experience HPAI spread to at least one other chicken farm through each of the following pathways.	Shared feed delivery transport	industry
36g	Imagine 100 HPAI established cage layer farms. Realistically how many of these will experience HPAI spread to at least one other chicken farm through each of the following pathways.	Shared manure collection transport	industry
36h	Imagine 100 HPAI established cage layer farms. Realistically how many of these will experience HPAI spread to at least one other chicken farm through each of the following pathways.	Shared farm workers	industry
36i	Imagine 100 HPAI established cage layer farms. Realistically how many of these will experience HPAI spread to at least one other chicken farm through each of the following pathways.	Shared trades persons (eg electrician/plumber)	industry
36j	Imagine 100 HPAI established cage layer farms. Realistically how many of these will experience HPAI spread to at least one other chicken farm through each of the following pathways.	Shared equipment (eg bobcat/litter mover)	industry
36k	Imagine 100 HPAI established cage layer farms. Realistically how many of these will experience HPAI spread to at least one other chicken farm through each of the following pathways.	Shared egg trays	industry
36l	Imagine 100 HPAI established cage layer farms. Realistically how many of these will experience HPAI spread to at least one other chicken farm through each of the following pathways.	Shared egg pallets***	industry
37a	Imagine 100 HPAI established barn layer farms. Realistically how many of these will experience HPAI spread to at least one other chicken farm through each of the following pathways.	Wind borne mechanisms	industry
37b	Imagine 100 HPAI established barn layer farms. Realistically how many of these will experience HPAI spread to at least one other chicken farm through each of the following pathways.	Direct contact with wild bird that got infected on the farm	virus/wild bird
37c	Imagine 100 HPAI established barn layer farms. Realistically how many of these will experience HPAI spread to at least one other chicken farm through each of the following pathways.	Other animals/insects eg (rats/snakes/beetles)	industry
37d	Imagine 100 HPAI established barn layer farms. Realistically how many of these will experience HPAI spread to at least one other chicken farm through each of the following pathways.	Shared bird delivery transport	industry
37e	Imagine 100 HPAI established barn layer farms. Realistically how many of these will experience HPAI spread to at least one other chicken farm through each of the following pathways.	Shared bird pick up transport	industry
37f	Imagine 100 HPAI established barn layer farms. Realistically how many of these will experience HPAI spread to at least one other chicken farm through each of the following pathways.	Shared feed delivery transport	industry
37g	Imagine 100 HPAI established barn layer farms. Realistically how many of these will experience HPAI spread to at least one other chicken farm through each of the following pathways.	Shared manure collection transport	industry
37h	Imagine 100 HPAI established barn layer farms. Realistically how many of these will experience HPAI spread to at least one other chicken farm through each of the following pathways.	Shared farm workers	industry
37i	Imagine 100 HPAI established barn layer farms. Realistically how many of these will experience HPAI spread to at least one other chicken farm through each of the following pathways.	Shared trades persons (eg electrician/plumber)	industry
37j	Imagine 100 HPAI established barn layer farms. Realistically how many of these will experience HPAI spread to at least one other chicken farm through each of the following pathways.	Shared equipment (eg bobcat/litter mover)	industry
37k	Imagine 100 HPAI established barn layer farms. Realistically how many of these will experience HPAI spread to at least one other chicken farm through each of the following pathways.	Shared egg trays	industry
37l	Imagine 100 HPAI established barn layer farms. Realistically how many of these will experience HPAI spread to at least one other chicken farm through each of the following pathways.	Shared egg pallets***	industry
38a	Imagine 100 HPAI established free range layer farms. Realistically how many of these will experience HPAI spread to at least one other chicken farm through each of the following pathways?	Wind borne mechanisms	industry
38b	Imagine 100 HPAI established free range layer farms. Realistically how many of these will experience HPAI spread to at least one other chicken farm through each of the following pathways?	Direct contact with wild bird that got infected on the farm	virus/wild bird
38c	Imagine 100 HPAI established free range layer farms. Realistically how many of these will experience HPAI spread to at least one other chicken farm through each of the following pathways?	Other animals/insects eg (rats/snakes/beetles)	industry
38d	Imagine 100 HPAI established free range layer farms. Realistically how many of these will experience HPAI spread to at least one other chicken farm through each of the following pathways?	Shared bird delivery transport	industry
38e	Imagine 100 HPAI established free range layer farms. Realistically how many of these will experience HPAI spread to at least one other chicken farm through each of the following pathways?	Shared bird pick up transport	industry
38f	Imagine 100 HPAI established free range layer farms. Realistically how many of these will experience HPAI spread to at least one other chicken farm through each of the following pathways?	Shared feed delivery transport	industry
38g	Imagine 100 HPAI established free range layer farms. Realistically how many of these will experience HPAI spread to at least one other chicken farm through each of the following pathways?	Shared manure collection transport	industry
38h	Imagine 100 HPAI established free range layer farms. Realistically how many of these will experience HPAI spread to at least one other chicken farm through each of the following pathways?	Shared farm workers	industry
38i	Imagine 100 HPAI established free range layer farms. Realistically how many of these will experience HPAI spread to at least one other chicken farm through each of the following pathways?	Shared trades persons (eg electrician/plumber)	industry
38j	Imagine 100 HPAI established free range layer farms. Realistically how many of these will experience HPAI spread to at least one other chicken farm through each of the following pathways?	Shared equipment (eg bobcat/litter mover)	industry
38k	Imagine 100 HPAI established free range layer farms. Realistically how many of these will experience HPAI spread to at least one other chicken farm through each of the following pathways?	Shared egg trays	industry
38l	Imagine 100 HPAI established free range layer farms. Realistically how many of these will experience HPAI spread to at least one other chicken farm through each of the following pathways?	Shared egg pallets***	industry
